# Supplementary material for: A multi-omic single-cell landscape of perinatal mouse skin maps lineage specification and reveals shared dynamics in human fetal skin
Source: Exp Mol Med. 2026 Apr 17;58(4):1269–83. doi: 10.1038/s12276-026-01692-5 (PMC13144478; doi:10.1038/s12276-026-01692-5)
Supplement: Supplementary file 2 — Supplementary Table 1-8 [file 12276_2026_1692_MOESM2_ESM.xlsx]

## Sheet: Supplementary Table 1
	peak_region_fragments	nCount_peaks	pct_reads_in_peaks	blacklist_fraction	nucleosome_signal	TSS.enrichment
E13.5	>4000, <23000	>7000, <40000	>45	<0.04	<2	>4
E16.5	>5000, <28000	>9000, <50000	>45	<0.03	<2	>4
E18.5_1	>5500, <16000	>10000, <30000	>50	<0.03	<2	>4
E18.5_2	>5500, <28000	>10000, <53000	>50	<0.03	<2	>4
PD0_1	>5500, <42000	>18000, <81000	>55	<0.03	<2	>3.5
PD0_2	>11000, <44000	>21000, <84000	>55	<0.03	<2	>3.5
PD2_1	>2100, <19000	>4100, <35000	>40	<0.03	<2	>4
PD2_2	>1900, <18000	>3500, <34000	>40	<0.03	<2	>3.5
PD4_1	>2400, <20000	>4500, <36000	>40	<0.03	<2	>3.5
PD4_2	>3000, <22000	>5000, <40000	>45	<0.03	<2	>3.5

## Sheet: Supplementary Table 2
	Custom panel	Xenium_mBrain_v1.1
1	Abi3bp	2010300C02Rik
2	Acan	Acsbg1
3	Actg2	Acta2
4	Adipoq	Acvrl1
5	Agtr2	Adamts2
6	Alx4	Adamtsl1
7	Amhr2	Adgrl4
8	Apela	Aldh1a2
9	Barx2	Angpt1
10	Bcl2	Ano1
11	Bhlhe41	Aqp4
12	Cd200	Arc
13	Col11a1	Arhgap12
14	Col23a1	Arhgap25
15	Corin	Arhgap6
16	Crabp1	Arhgef28
17	Cxcl12	Bcl11b
18	Dlk1	Bdnf
19	Dlx5	Bhlhe22
20	Dlx6	Bhlhe40
21	Dpp4	Btbd11
22	Ebf1	Cabp7
23	Fat3	Cacna2d2
24	Foxc1	Calb1
25	Fzd2	Calb2
26	Hey1	Car4
27	Hspa1a	Carmn
28	Id3	Cbln1
29	Itga6	Cbln4
30	Itga8	Ccn2
31	Krt1	Cd24a
32	Krt5	Cd300c2
33	Krt8	Cd44
34	Lef1	Cd53
35	Lrrc15	Cd68
36	Lrrn4cl	Cd93
37	Maf	Cdh13
38	Mef2c	Cdh20
39	Mfap5	Cdh4
40	Msx2	Cdh6
41	Myocd	Cdh9
42	Runx2	Chat
43	Runx3	Chodl
44	Slitrk3	Chrm2
45	Sox2	Cldn5
46	Sox5	Clmn
47	Sox9	Cntn6
48	Twist2	Cntnap4
49	Wls	Cntnap5b
50	Wnt5a	Cobll1
51		Col19a1
52		Col1a1
53		Col6a1
54		Cort
55		Cplx3
56		Cpne4
57		Cpne6
58		Cpne8
59		Crh
60		Cspg4
61		Cux2
62		Cwh43
63		Cyp1b1
64		Dcn
65		Deptor
66		Dkk3
67		Dner
68		Dpy19l1
69		Dpyd
70		Ebf3
71		Emcn
72		Epha4
73		Eya4
74		Fezf2
75		Fgd5
76		Fhod3
77		Fibcd1
78		Fign
79		Fmod
80		Fn1
81		Fos
82		Foxp2
83		Gad1
84		Gad2
85		Gadd45a
86		Galnt14
87		Garnl3
88		Gfap
89		Gfra2
90		Gjb2
91		Gjc3
92		Gli3
93		Gm19410
94		Gm2115
95		Gng12
96		Gpr17
97		Grik3
98		Gsg1l
99		Gucy1a1
100		Hapln1
101		Hat1
102		Hpcal1
103		Hs3st2
104		Htr1f
105		Id2
106		Igf1
107		Igf2
108		Igfbp4
109		Igfbp5
110		Igfbp6
111		Igsf21
112		Ikzf1
113		Inpp4b
114		Kcnh5
115		Kcnmb2
116		Kctd12
117		Kctd8
118		Kdr
119		Lamp5
120		Laptm5
121		Ly6a
122		Lypd6
123		Mapk4
124		Mdga1
125		Mecom
126		Meis2
127		Myl4
128		Myo16
129		Ndst3
130		Ndst4
131		Necab1
132		Necab2
133		Nell1
134		Neto2
135		Neurod6
136		Nostrin
137		Npnt
138		Npy2r
139		Nr2f2
140		Nrep
141		Nrn1
142		Nrp2
143		Nts
144		Ntsr2
145		Nwd2
146		Nxph3
147		Opalin
148		Opn3
149		Orai2
150		Paqr5
151		Parm1
152		Pcsk5
153		Pde11a
154		Pde7b
155		Pdgfra
156		Pdyn
157		Pdzd2
158		Pdzrn3
159		Pecam1
160		Penk
161		Pglyrp1
162		Pip5k1b
163		Pkib
164		Plch1
165		Plcxd2
166		Plcxd3
167		Plekha2
168		Pln
169		Pou3f1
170		Ppp1r1b
171		Prdm8
172		Prox1
173		Prph
174		Prr16
175		Prss35
176		Pthlh
177		Pvalb
178		Rab3b
179		Rasgrf2
180		Rasl10a
181		Rbp4
182		Rfx4
183		Rims3
184		Rmst
185		Rnf152
186		Ror1
187		Rorb
188		Rprm
189		Rspo1
190		Rspo2
191		Rxfp1
192		Satb2
193		Sdk2
194		Sema3a
195		Sema3d
196		Sema3e
197		Sema5b
198		Sema6a
199		Shisa6
200		Siglech
201		Sipa1l3
202		Sla
203		Slc13a4
204		Slc17a6
205		Slc17a7
206		Slc39a12
207		Slc44a5
208		Slc6a3
209		Slfn5
210		Slit2
211		Sncg
212		Sntb1
213		Sorcs3
214		Sox10
215		Sox11
216		Sox17
217		Spag16
218		Spi1
219		Spp1
220		Sst
221		Stard5
222		Strip2
223		Syndig1
224		Syt17
225		Syt2
226		Syt6
227		Tacr1
228		Tanc1
229		Th
230		Thsd7a
231		Tle4
232		Tmem132d
233		Tmem163
234		Tmem255a
235		Tox
236		Trbc2
237		Trem2
238		Trp73
239		Trpc4
240		Unc13c
241		Vat1l
242		Vip
243		Vwc2l
244		Wfs1
245		Zfp366
246		Zfp536
247		Zfpm2

## Sheet: Supplementary Table 3
	emFIB-1		emFIB-2		FIB-1		FIB-2		FIB-3		FIB-4		FIB-5		Pre-adipo		DS		DC/DP		DP		APM		Chond		emK		HP/HG		HFKC-1		HFKC-2		HFKC-3		HFSBK-1		HFSBK-2		BK-1		BK-2		SBK		Immune		Macrophage
	region	closest gene	region	closest gene	region	closest gene	region	closest gene	region	closest gene	region	closest gene	region	closest gene	region	closest gene	region	closest gene	region	closest gene	region	closest gene	region	closest gene	region	closest gene	region	closest gene	region	closest gene	region	closest gene	region	closest gene	region	closest gene	region	closest gene	region	closest gene	region	closest gene	region	closest gene	region	closest gene	region	closest gene	region
1	chr13-71403268-71405163	8030423J24Rik	chr4-54469196-54471546	Gm29067	chr14-25125807-25128267	Gm10398	chr1-119143030-119146005	Gm26831	chr10-115896242-115897873	Tspan8	chr1-156779860-156782534	Ralgps2	chr19-40652970-40653393	Entpd1	chr9-116846846-116848791	Rbms3	chr18-80094427-80096287	Pard6g	chr3-38825339-38826780	C230034O21Rik	chr6-92816105-92818130	Adamts9	chr3-39452608-39453069	Gm9845	chr14-76798491-76800685	1700108F19Rik	chr1-182685731-182687082	RP23-191P7.2	chr14-105531798-105534014	4930449E01Rik	chr6-53642123-53644403	Creb5	chr13-53531520-53534117	Gm5449	chr5-136604931-136607175	4731417B20Rik	chr18-12627249-12628973	Ttc39c	chr6-148109015-148111624	Far2	chr7-89539367-89541767	Prss23	chr6-147784111-147786778	Gm15762	chr3-92032901-92035130	Pglyrp3	chr10-62542646-62543983	2510003E04Rik	chr19-10841476-10843126
2	chr2-32316948-32320336	Dnm1	chr3-116251069-116254169	Gpr88	chr14-22363681-22365345	1700112E06Rik	chr19-12412817-12415094	Olfr1441	chr5-29387337-29389714	4632411P08Rik	chr9-116846846-116848791	Rbms3	chr11-81488284-81489449	Asic2	chr2-33159544-33161146	Ralgps1	chr7-49309035-49310553	Nav2	chr8-45874849-45877453	Pdlim3	chr3-107260491-107262410	Lamtor5	chr12-33741723-33742054	Ferd3l	chr3-63136985-63138724	Mme	chr12-107571877-107573150	3110018I06Rik	chr9-120797720-120799549	1700020M21Rik	chr6-16076779-16078535	Mdfic	chr5-136604931-136607175	4731417B20Rik	chr5-64429921-64432219	1700027F09Rik	chr13-110625714-110628104	Plk2	chr9-86850024-86851999	Snap91	chr14-99630500-99632803	Klf12	chr13-72197581-72199602	Irx1	chr10-18859602-18861764	Perp	chr11-34782938-34784097	Dock2	chr10-62542646-62543983
3	chr1-119143030-119146005	Gm26831	chr10-84432898-84434073	Nuak1	chr7-35988157-35989939	Gm28514	chr9-85615114-85617700	Ibtk	chr11-109908038-109910606	Abca8b	chr17-64611867-64613555	Man2a1	chr6-88387868-88389682	Eefsec	chr18-11329523-11330859	Gata6	chr3-8510083-8511717	Stmn2	chr5-92914653-92916439	Shroom3	chr10-31171285-31173708	Gm5422	chr14-103879540-103880062	Ednrb	chr18-51239026-51240332	Prr16	chr19-10413105-10414886	Syt7	chr1-85957207-85959818	Gpr55	chr16-45639866-45641748	BC016579	chr13-53461609-53465051	Msx2	chr4-95067793-95069485	n-R5s189	chr12-14301149-14302864	Fam84a	chr1-41908094-41908979	Gm29260	chr7-129763195-129765424	Wdr11	chr8-91921275-91923191	Gm28515	chr4-133612953-133614993	Zdhhc18	chr9-44985705-44987322	Cd3d	chr15-59727776-59729252
4	chr1-162216465-162218192	Dnm3	chr9-39602351-39604688	AW551984	chr15-36111133-36113406	Rgs22	chr2-154971740-154973499	a	chr2-174007721-174009299	Stx16	chr17-7576935-7578407	Fndc1	chr13-97415306-97416588	Lincenc1	chr4-120725184-120726558	Kcnq4	chr11-89141519-89143326	Gm11497	chr9-30833042-30835368	Adamts15	chr2-172298863-172300066	Gm14275	chr11-65529835-65530156	Map2k4	chr2-34525584-34527547	Mapkap1	chr11-103905419-103906703	Nsf	chr13-29156164-29159054	Cdkal1	chr9-31603801-31605665	Tmem45b	chr9-121000615-121002807	Ulk4	chr9-114852997-114855985	Cmtm8	chr4-97465563-97466605	E130114P18Rik	chr9-77845472-77846374	Gclc	chr4-134061201-134062621	Zfp683	chr12-28804243-28806097	Tssc1	chr9-43324908-43326628	Trim29	chr2-32494541-32496464	Gm13412	chr16-91521872-91523262
5	chr13-109992502-109994833	Pde4d	chr10-51174551-51176971	Sim1	chr8-91216565-91218913	Rpgrip1l	chr8-91216565-91218913	Rpgrip1l	chr6-115492292-115494219	Pparg	chr11-11843911-11845388	Ddc	chr10-25022937-25024159	Arg1	chr18-46866895-46868114	4833403I15Rik	chr7-112352437-112353770	Mical2	chr4-9612723-9614019	Asph	chr3-35101846-35103512	Sox2	chr2-6140898-6141132	RP23-413M3.5	chr1-163599914-163601283	Gm29500	chr9-120974096-120975283	Ulk4	chr11-8639933-8642690	Tns3	chr6-99528068-99529684	Gm20696	chr8-94122690-94124601	Mt4	chr18-76334877-76336861	Smad2	chr16-85721660-85722921	Adamts1	chr14-106267631-106268512	Trim52	chr17-15325547-15328042	Dll1	chr12-35769453-35771419	Agr3	chr4-156226788-156229219	Plekhn1	chr4-130912974-130914322	Laptm5	chr7-30412621-30414060
6	chr19-12412817-12415094	Olfr1441	chr3-38131112-38132845	Ankrd50	chr1-62907157-62909418	Ino80d	chr7-145299246-145303099	Mrgprf	chr14-51006660-51009160	Rnase10	chr7-139308280-139309598	Pwwp2b	chr3-20517290-20517894	RP23-19M24.1	chr13-47797302-47798739	4931429P17Rik	chr7-78119231-78120900	Ntrk3	chr3-107260491-107262410	Lamtor5	chr17-45828242-45830186	F630040K05Rik	chr3-40678477-40679130	Intu	chr10-121149400-121151216	Wif1	chr3-121897677-121898688	Arhgap29	chr13-72197581-72199602	Irx1	chr10-67060630-67062183	Reep3	chr14-70067284-70068833	Pebp4	chr2-26539612-26541993	Notch1	chr1-157090621-157091665	Tex35	chr19-34838475-34839173	Pank1	chr12-35769453-35771419	Agr3	chr5-129761160-129762662	Gbas	chr14-99521480-99523042	Klf5	chr4-59264439-59265945	Gm12596	chr11-87748218-87749912
7	chr1-184594437-184595936	RP24-286C21.1	chr10-68816854-68818707	Tmem26	chr8-48481608-48483485	Tenm3	chr5-100108532-100110463	Tmem150c	chr14-121675279-121677229	Dock9	chr2-174007721-174009299	Stx16	chr2-34525584-34527547	Mapkap1	chr8-25070000-25071252	Plekha2	chr3-102682340-102683790	Tspan2	chr2-181673284-181674516	Sox18	chr1-184519023-184520146	1700112H15Rik	chr1-79754015-79754417	Wdfy1	chr7-83474804-83476565	Gm10610	chr8-22616542-22617780	Dkk4	chr5-139077051-139079087	Prkar1b	chr10-115527944-115530447	Lgr5	chr12-81697241-81699543	Map3k9	chr6-121158931-121160540	Pex26	chr13-31797252-31798380	Foxc1	chr15-84123938-84124769	Pnpla5	chr3-149115953-149117918	Gm10287	chr15-85477592-85481615	7530416G11Rik	chr8-122635385-122637119	Cbfa2t3	chr7-127090563-127091844	AI467606	chr16-91354622-91355578
8	chr14-60805788-60807625	Mipep	chr14-93287708-93289176	Pcdh9	chr5-74201256-74202684	Rasl11b	chr1-90656458-90659739	Gm9991	chr1-185587463-185588816	Slc30a10	chr1-182027979-182029423	Enah	chr13-82065940-82067306	Cetn3	chr16-30827351-30828541	Xxylt1	chr1-56663800-56665156	Hsfy2	chr1-128803028-128804258	Gm26686	chr3-38825339-38826780	C230034O21Rik	chr5-47254896-47255142	Slit2	chr6-144056112-144057632	Sox5	chr13-33820995-33822058	Serpinb6e	chr1-135076554-135079568	Lgr6	chr13-72197581-72199602	Irx1	chr16-45973440-45974830	Plcxd2	chr4-138552903-138555954	Vwa5b1	chr10-67438755-67440224	Egr2	chr4-144463646-144464159	Aadacl3	chr11-100207215-100209321	Krt14	chr10-84294501-84296570	Nuak1	chr18-61626005-61627142	Gm20748	chr2-167367373-167368730	B4galt5	chr4-130912974-130914322
9	chr4-54469196-54471546	Gm29067	chr4-13766607-13768077	Runx1t1	chr2-160915146-160917736	Emilin3	chr1-62907157-62909418	Ino80d	chr1-73515489-73517433	C530043A13Rik	chr12-109472981-109476299	Dlk1	chr5-53499586-53500217	Rbpj	chr6-141041257-141042596	Pde3a	chr3-99715822-99716737	Spag17	chr10-43052505-43054945	Sobp	chr3-35408336-35409413	Atp11b	chr12-100570268-100570958	Rps6ka5	chr4-82890225-82892389	Cer1	chr14-13770241-13771806	Gm281	chr5-28912737-28914525	9530036O11Rik	chr1-150958828-150960114	Hmcn1	chr11-95166667-95168330	Dlx4	chr12-78987312-78988306	Tmem229b	chr4-80885370-80887272	Lurap1l	chr7-131264086-131264577	Fgfr2	chr14-99521480-99523042	Klf5	chr17-26399231-26400373	Neurl1b	chr12-112116995-112118579	Aspg	chr13-41486277-41487452	Nedd9	chr11-76586996-76588437
10	chr7-112619951-112621865	2310014F06Rik	chr2-134214001-134215805	Hao1	chr2-33176537-33180684	Ralgps1	chr6-112358443-112361068	Ssu2	chr9-61163263-61165273	Gm10655	chr4-106185410-106187597	Gm12724	chr6-4409302-4409656	Col1a2	chr8-18803764-18805181	Mcph1	chr2-93683455-93684476	Ext2	chr1-62874710-62876453	Gm4208	chr16-23884101-23885664	Sst	chr11-65567848-65568331	Map2k4	chr6-37030609-37031563	Dgki	chr11-104214681-104215424	Mapt	chr6-41557183-41560005	Prss2	chr10-18505211-18507391	Nhsl1	chr6-114995835-114998641	Tamm41	chr13-53129753-53131803	Ror2	chr16-46696374-46697910	Pvrl3	chr11-21542595-21543094	Mdh1	chr5-43947019-43949333	Fgfbp1	chr5-103463177-103465073	Ptpn13	chr14-7998610-7999864	Abhd6	chr2-31060837-31062767	Fnbp1	chr5-96911290-96913206
[truncated: 17 more columns]

## Sheet: Supplementary Table 4
Celltype	Marker
Upper embryonic fibroblast	Twist2, Crabp1
Lower embryonic fibroblast	Dlk1, Agtr2
Papillary fibroblast	Twist2, Pdgfra, Dpp4, Wif1, Apcdd1
Reticular fibroblast	Dlk1, Agtr2
Hypodermal fibroblast (white fat precursor)	Fabp4
Interstitial fibroblast	Mfap5, Dpp4
Adipocyte precursor (brown fat)	Ebf2, Meox2, Igfbp7
Dermal sheath	Cd200, Col11a1, Acan
Dermal condensate	Sox18, Cxcr4,
Dermal papilla	Sox2, Alpl, Alx4, Col23a1
Arrector pili muscle	Itga8, Actg2
Coch+ fibroblast	Coch
Chondrocyte-like fibroblast	Acan, Matn4, Dlx5
Embryonic basal keratinocyte	Trp63
Hair placcode	Lhx2, Edar
Hair follicle outer layer	Barx2, Sox9, Il11ra1
Hair follicle upper layer	Krt79, Sostdc1, Apoe
Hair follicle inner layer	Msx2, Krt71
Basal keratinocyte	Krt5, Krt14
Suprabasal keratinocyte	Krt1, Krt10
Mast cell	Cpa3, Mcpt4
Neturophil	Cxcr2, Itgam
Immune cell	Ptprc
Lymphocyte	Cd3g
Macrophage	Cd68, Cd86, Mrc1, Cd163
Merkel cell	Krt8, Krt18
Muscle cell	Msc, Ttn, Pax7
Pericyte	Rgs5
Schwann cell	Sox10
Melanocyte	Dct, Tyr
Endothelial cell	Pecam1, Cdh5
Lymphatic endothelial cell	Lyve1

## Sheet: Supplementary Table 5
	emFIB-1	emFIB-2	FIB-1	FIB-2	FIB-3	FIB-4	FIB-5	Pre-adipo	DS	DC/DP	DP	APM	Chond	emK	HP/HG	HFKC-1	HFKC-2	HFKC-3	HFSBK-1	HFSBK-2	BK-1	BK-2	SBK	Immune	Macrophage	Merkel	Muscle	Pericyte	Schwann	Melanocyte	VEC	LEC	UD
1	MXI1	BHLHE23	Bhlha15	MXI1	TWIST1	Stat5a	Hand1::Tcf3	Stat5a	KLF4	ARGFX	SOX8	MEF2A	NFATC2	CTCF	TCF7L2	MEOX1	MEOX1	EVX2	CEBPB	PPARA::RXRA	BACH1	TP73	BACH1	ELK3	ELF1	POU4F2	ASCL1	ELF5	Sox6	TFEB	ELF1	ETV2	YY2
2	Bhlha15	NEUROD2	MXI1	Bhlha15	HAND2	Stat5a::Stat5b	Stat5a	STAT3	KLF5	NKX6-2	SOX9	MEF2D	NFAT5	CTCFL	TCF7	EMX2	EMX2	HOXB7	FOXE1	CEBPD	FOSL2	TP63	Smad2::Smad3	ELK1	ELF3	POU4F3	Ascl2	Ebf2	SOX4	TFE3	ELF3	ETV1	ELK1
3	NEUROD2	OLIG1	Twist2	Twist2	Ptf1a	STAT1	NFATC2	Stat5a::Stat5b	RUNX1	LMX1A	Sox6	MEF2C	NFATC3	TP73	LEF1	EVX1	EVX1	HOXA1	CEBPE	CEBPA	Smad2::Smad3	TP53	FOSL2	ETV3	ELF5	POU4F1	NHLH1	EBF3	SOX10	USF2	ELF5	IKZF1	BHLHE41
4	TCF21(var.2)	TCF21(var.2)	NEUROD2	NEUROG1	ZBTB18	STAT3	NFATC1	Stat4	TEAD3	PRRX1	PHOX2A	MEF2B	NFATC1	NRF1	TP63	EVX2	EVX2	HOXA5	CEBPD	CEBPG(var.2)	JUN(var.2)	ZEB1	FOS::JUN	ETV5	ETV4	MYOD1	MSC	MEF2B	NR2F2	MITF	ETV4	ETV4	YY1
5	NEUROG1	OLIG3	BHLHE23	BHLHE22	ATOH7	Stat4	ZBTB26	STAT1	KLF9	Lhx4	SOX13	SRF	NFATC4	YY2	GRHL2	GBX1	HOXB7	HOXB5	CEBPG	HLF	BACH2	Rbpjl	FOS::JUND	FEV	ETV1	HNF1B	MYOG	EBF1	NR2F1	USF1	ETV1	GABPA	ELK3
6	Twist2	OLIG2	BHLHE22	Atoh1	TAL1::TCF3	ATF2	NFATC4	Stat5b	TEAD2	UNCX	SOX2	TBP	NFIC	TP63	TP73	HOXB7	PDX1	MEOX2	FOXK1	Pparg::Rxra	FOSL1	Ptf1a(var.3)	MAF::NFE2	ELK4	GABPA	ASCL1(var.2)	Tcf12	ERF	Sox3	TFEC	GABPA	ELF1	ETV3
7	BHLHE22	TFAP4(var.2)	OLIG1	BHLHE23	TFAP4(var.2)	Stat5b	NFAT5	NR2F1	TEAD4	ALX3	EBF1	PBX2	Prdm15	ELK1	ZEB1	NOTO	GBX1	VAX1	FOXK2	NR2F1(var.2)	FOS	GRHL2	FOSL1::JUN	ZBTB7A	ETV6	PKNOX2	BHLHE22(var.2)	MEF2D	NR4A2	SOX10	ETV6	ELF3	Arntl
8	BHLHE23	MEIS2(var.2)	NEUROG1	OLIG1	Twist2	FOS::JUN(var.2)	NFATC3	HNF4A	TEAD1	SOX8	SOX15	MEIS2(var.2)	NFIA	TCFL5	Rbpjl	PDX1	EMX1	VAX2	FOXP1	NFIL3	FOS::JUN	TFAP2B	NFE2L1	ELF4	EHF	SNAI2	MYF5	ERG	NR4A1	SOX4	EHF	EHF	GATA1::TAL1
9	OLIG1	SPI1	Atoh1	NEUROD2	NEUROG2(var.2)	FOSL2::JUN(var.2)	HSF4	NR2C2(var.2)	MEF2C	Arx	SOX14	MEIS2	NFIX	TP53	TP53	EMX1	GSX2	DRGX	FOXI1	Nr2f6	FOS::JUND	TFAP2C	FOSL2::JUN	ETV6	IKZF1	SNAI3	BHLHA15(var.2)	NR2F1	ZNF24	Sox3	IKZF1	ELF5	BHLHE40
10	Atoh1	ELK1	TCF21(var.2)	NEUROG2	Stat5a	FOSB::JUN	HSF1	HNF4G	MEF2D	mix-a	PROP1	MEIS1(var.2)	Stat5a	ZBTB14	Ptf1a(var.3)	GSX2	HOXA2	Dlx1	FOXL1	CEBPB	FOSL2::JUN	TFAP2A	FOSB::JUNB	ELF2	ETV5	HNF1A	Tcf21	NR2F2	SOX14	SREBF2(var.2)	SOX8	ERG	ELF2

## Sheet: Supplementary Table 6
Gene	no. of cis-peak correlations
Lhx2	22
Lmo1	22
Ptch1	22
Cmklr1	21
Htra3	21
Kcnj8	21
Dmkn	20
Epas1	20
Fli1	20
Frem2	20
Lef1	20
Rbpj	20
Rgl1	20
Sox7	20
Twist2	20
Zfp750	20
Dsg3	19
Elmo1	19
Irx4	19
Krt17	19
Krt80	19
Pdgfb	19
Pth1r	19
Ripk4	19
Sfrp1	19
Tbx1	19
Tgm3	19
Zfp536	19
Atf3	18
Barx2	18
Col15a1	18
Col6a6	18
Edn3	18
Fam83g	18
Klf6	18
Tspan18	18
Dlx3	17
Grhl1	17
Igfbp7	17
Lrrc18	17
Masp1	17
Sp6	17
Tnfrsf19	17
Vstm4	17
Wnt7b	17
Abcc9	16
Acsbg1	16
Adgrf5	16
Cebpb	16
Cgnl1	16
Chn2	16
Col6a2	16
Cyp1b1	16
Dct	16
Egr3	16
Eya2	16
Fhl2	16
Gjb2	16
Gm15987	16
Il33	16
Kdr	16
Krt5	16
Pkp1	16
Prkch	16
Prss23	16
Rassf10	16
Serpinb2	16
Slc2a1	16
Sox10	16
Sprr1a	16
Stfa3	16
Thsd1	16
Wnt11	16
Wnt3	16
a	16
Abca12	15
Adamts17	15
Alpl	15
Alx4	15
Bdkrb2	15
Cdh1	15
Cux1	15
Dock9	15
Emp2	15
Ephb2	15
Fgl2	15
Foxq1	15
Gpr183	15
Il4	15
Irf4	15
Itga1	15
Kank1	15
Kit	15
Lcp2	15
Ltbp1	15
Ltbp2	15
Meg3	15
Mki67	15
Notch3	15
Perp	15
Pitx2	15
Ptprb	15
Rcsd1	15
S1pr1	15
Serpina9	15
Sox13	15
St3gal6	15
Tnfrsf1b	15
Ubash3b	15
Abca1	14
Adgrg6	14
Afap1l2	14
Aqp1	14
Aqp3	14
Calm4	14
Celsr1	14
Chst1	14
Crabp1	14
Crispld2	14
Cytip	14
D630003M21Rik	14
Daam2	14
Dusp22	14
E130310I04Rik	14
Ednra	14
Emilin2	14
Fam189a2	14
Fbn1	14
Fcgr2b	14
Galnt16	14
Gcnt1	14
Grhl3	14
Heyl	14
Hmcn2	14
Inpp5d	14
Irak2	14
Krt79	14
Lepr	14
Lypd6b	14
Pcdh1	14
Pdlim1	14
Pkd1l2	14
Plxnc1	14
Plxnd1	14
Rin3	14
Rnf144a	14
Rnf43	14
Sdr42e1	14
Serpina3i	14
Serpinb7	14
Sh3rf2	14
Slc31a2	14
Slc39a10	14
Spns2	14
Spsb4	14
Tgm2	14
Themis2	14
Tnc	14
Tshz2	14
Unc5b	14
Wscd2	14
Ypel2	14
4930544M13Rik	13
5430421F17Rik	13
Acpp	13
Adamts8	13
Adap2	13
Adgra3	13
Adrb2	13
Arhgap18	13
Atp10a	13
B4galt5	13
Batf3	13
Bmper	13
C77080	13
Cds1	13
Chst3	13
Col13a1	13
Col4a1	13
Crim1	13
Cyp4f39	13
Dlx2	13
Elovl4	13
Esrp1	13
Exoc6	13
Fgf1	13
Fgf7	13
Fzd4	13
Gclc	13
Gfra1	13
Grhl2	13
Has3	13
Hmgcs2	13
Hs2st1	13
Iffo2	13
Ikzf1	13
Il10ra	13
Il1r2	13
Il1rl1	13
Il6ra	13
Irx1	13
Kank4	13
Klf5	13
Lgals3	13
Loxl1	13
Ly6d	13
Mgll	13
Mical2	13
Msra	13
Myo18b	13
Nectin1	13
Ngfr	13
Padi3	13
Pak6	13
Pax3	13
Pgbd5	13
Plekho2	13
Ppp1r14c	13
Prdm1	13
Ptgis	13
Pthlh	13
Rassf9	13
Rbpms	13
Rspo1	13
Runx3	13
Scube3	13
Slc22a23	13
Slc7a8	13
Snai1	13
Sostdc1	13
Spon2	13
St6gal1	13
Stk10	13
Tenm2	13
Tjp1	13
Trabd2b	13
Trim29	13
Tspan11	13
Vdr	13
Vsir	13
Zfp423	13
1700016K19Rik	12
2610035D17Rik	12
Adam19	12
Adamts2	12
Adcy7	12
Adora2a	12
Ahr	12
Areg	12
Arrdc4	12
Bahcc1	12
Bicc1	12
Cacna1a	12
Car8	12
Cd86	12
Cerk	12
Ctsc	12
Dennd4a	12
Depdc7	12
Dsc3	12
Dusp1	12
Edar	12
Edn2	12
Emb	12
Entpd1	12
Epha2	12
Erg	12
Ets1	12
Fabp4	12
Fat2	12
Foxo6	12
Gja1	12
Gjb3	12
Gm13652	12
Gm13889	12
Gm20485	12
Gm35154	12
Gpam	12
Hdc	12
Ide	12
Il13ra1	12
Itgb6	12
Jph2	12
Klhl32	12
Klk10	12
Lamc3	12
Map3k14	12
Me1	12
Megf10	12
Mest	12
Mgat4a	12
Mgat5	12
Mirg	12
Mrvi1	12
Msx1	12
Mtus1	12
Mybpc1	12
Myh9	12
Myo5a	12
Myzap	12
Nrros	12
Osm	12
Pdgfa	12
Pik3ap1	12
Plek	12
Plet1	12
Podxl	12
Pou2f3	12
Ppp2r2c	12
Ptch2	12
Rgcc	12
Rnf165	12
Sema3e	12
Sgk1	12
Shb	12
Sirpa	12
Slc6a17	12
Slco2b1	12
Smoc2	12
Sox21	12
Sox5os4	12
Srgn	12
Syk	12
Tac1	12
Tek	12
Thbs1	12
Timp3	12
Tmem51	12
Tnfsf10	12
2700046A07Rik	11
4930511E03Rik	11
4930523C07Rik	11
Ackr3	11
Acsl5	11
Adam12	11
Ank	11
Arhgap29	11
Arl4c	11
Atp8a2	11
Atp8b4	11
Bmp3	11
Bnc1	11
Bnc2	11
Capns2	11
Casz1	11
Ccdc42	11
Ccr4	11
Cdc14a	11
Cdc42se2	11
Chst11	11
Clip4	11
Col18a1	11
Col1a2	11
Col27a1	11
Coro1a	11
Ctnnb1	11
Cttnbp2nl	11
Cxcr4	11
Cybrd1	11
Ddc	11
Defb1	11
Dok5	11
Ebf1	11
Ebf2	11
Ebf3	11
Edn1	11
Ednrb	11
Elmod1	11
Elovl7	11
Epgn	11
Fgfbp1	11
Foxs1	11
Fzd10	11
Gadl1	11
Galnt9	11
Gm13219	11
Gm29684	11
Gm31135	11
Gm32688	11
Gm37168	11
Gsg1l	11
Hrh1	11
Hspa12a	11
Icosl	11
Ism1	11
Krt14	11
Lad1	11
Lipg	11
Lurap1l	11
Lyn	11
Lyve1	11
Mboat1	11
Mpzl2	11
Mtmr10	11
Ncald	11
Nid2	11
Nrarp	11
Nrtn	11
Pdgfrb	11
Pik3r5	11
Pla2g2f	11
Pla2g4f	11
Plac8	11
Plce1	11
Plcl2	11
Plekhg3	11
Plppr1	11
Pls1	11
Pou3f1	11
Prex2	11
Prkcd	11
Prox1	11
Psd4	11
Ptk2b	11
Ptprj	11
Rab27b	11
Rai14	11
Rassf2	11
Rftn1	11
Rspo4	11
Samsn1	11
Satb1	11
Sbspon	11
Scel	11
Scube1	11
Sec14l1	11
Sgip1	11
Sh3bp5	11
Slc23a2	11
Slc25a48	11
Slc30a1	11
Slc38a1	11
St3gal5	11
Tbx15	11
Tinagl1	11
Tm4sf1	11
Tmprss4	11
Tmsb4x	11
Tns1	11
Tns4	11
Trp73	11
Tshz3	11
Tspan13	11
Tspear	11
Ttll7	11
Vit	11
Vwf	11
Wfdc17	11
Wnk2	11
Zcchc24	11
Zfhx3	11
Zfhx4	11
Zic1	11
2310022B05Rik	10
4930438E09Rik	10
A330102I10Rik	10
Aatk	10
Ackr4	10
Acsl1	10
Adamts19	10
Adcy5	10
Adgrd1	10
Afap1l1	10
Aff1	10
Akap12	10
Alcam	10
Anxa11	10
Arhgap27	10
Arsj	10
Aspn	10
Astn2	10
Atg10	10
Atp2b4	10
Atp8b1	10
Axin2	10
BC016579	10
Bmpr1b	10
Btbd11	10
C530044C16Rik	10
C5ar1	10
Ccbe1	10
Ccl11	10
Ccl20	10
Ccr2	10
Cd300a	10
Cd36	10
Cd83	10
Cd93	10
Cilp	10
Cldn1	10
Cldn4	10
Cldn8	10
Clic4	10
Cmtm8	10
Cnnm1	10
Col1a1	10
Col4a3	10
Crtac1	10
Csta1	10
Cyfip2	10
Dapp1	10
Dbi	10
Dhcr24	10
Dhx32	10
Disp1	10
Dkk1	10
Dkk2	10
Dlk1	10
Dock8	10
Dusp4	10
Dusp5	10
Ecscr	10
Efnb1	10
Egr2	10
Eln	10
Emp1	10
Enpp2	10
Ephb6	10
Eppk1	10
Ets2	10
Extl3	10
Fabp12	10
Fam160a1	10
Fam83b	10
Fancc	10
Fbxo32	10
Fgd5	10
Flt4	10
Fth1	10
Gadd45a	10
Gja4	10
Gm15345	10
Gm26535	10
Gm31718	10
Gm33370	10
Gm34983	10
Gm973	10
Gnaz	10
Gpr171	10
Gpr65	10
Gtf2ird1	10
Heg1	10
Ifi202b	10
Ifngr1	10
Igfbp3	10
Il1rap	10
Il31ra	10
Irf8	10
Itga2	10
Itga3	10
Itgam	10
Itgb8	10
Kazn	10
Kbtbd11	10
Kcnk2	10
Kif13a	10
Kif21a	10
Krt23	10
Krtap17-1	10
Lmcd1	10
Lmntd1	10
Lvrn	10
Lypd6	10
Lzts1	10
Map3k7cl	10
Mapkapk3	10
Mast4	10
Me3	10
Mfsd2a	10
Mical3	10
Mpeg1	10
Mrc1	10
Msi1	10
Msx2	10
Mycl	10
Myh14	10
Myocd	10
Myog	10
Nek2	10
Neurl1b	10
Nfil3	10
Nipal4	10
Nlrp3	10
Opcml	10
Ovol1	10
Pde3a	10
Pde9a	10
Pitpnm3	10
Plcg2	10
Plekho1	10
Ppp1r13b	10
Prex1	10
Prima1	10
Prkcb	10
Prkcq	10
Ptafr	10
Ptpn13	10
Rab23	10
Rap1gap2	10
Rasl11b	10
Rassf6	10
Rhoj	10
Rhpn2	10
Rnd3	10
Rnf130	10
Robo4	10
Rsad1	10
Scnn1b	10
Sdc1	10
Sertad4	10
Sh2d4a	10
Sh3rf1	10
Sla	10
Slc16a7	10
Slc1a1	10
Slc35d3	10
Slc38a4	10
Slc39a6	10
Slc40a1	10
Slc6a6	10
Slc9a1	10
Sned1	10
Sobp	10
Sox17	10
Sox18	10
Sp5	10
Sphk1	10
Stard13	10
Stk17b	10
Sv2b	10
Syne3	10
Synpo	10
Tcf7	10
Tgif1	10
Tll1	10
Tmem154	10
Tpsg1	10
Traf1	10
Tspan5	10
Ttc9	10
Ttyh2	10
Ucp2	10
Wnt16	10
Wnt5a	10
Wnt7a	10
Zbtb16	10
Zfp366	10
Zyx	10

## Sheet: Supplementary Table 7
	emFIB-1	emFIB-2	FIB-1	FIB-2	FIB-3	FIB-4	FIB-5	Pre-adipo	DS	DC/DP	DP	APM	Chond	emK	HP/HG	HFKC-1	HFKC-2	HFKC-3	HFSBK-1	HFSBK-2	BK-1	BK-2	SBK	Immune	Macrophage	Merkel	Muscle	Pericyte	Schwann	Melanocyte	VEC	LEC	UD
1	Pgbd5	Zfhx4	4930511E03Rik	Msra	Fabp4	Kcnj8	Cilp	Plac8	Rin3	Enpp2	Enpp2	Myocd	Cgnl1	Wnt7a	Tll1	Gm973	Nek2	Nek2	BC016579	Gpam	Serpinb2	4930544M13Rik	Sprr1a	Samsn1	Mrc1	Slc35d3	Myog	Mrvi1	Sox10	Sox10	Ptprb	Flt4	Cdc14a
2	Zic1	Meg3	D630003M21Rik	Cacna1a	Adgrd1	Col6a6	Tshz2	Foxs1	Cmklr1	Sox18	Fgf7	Ednrb	Bmper	Wnt3	Has3	Col4a3	Cdc14a	Gtf2ird1	Fam160a1	Sdr42e1	Stfa3	Pthlh	Cyp4f39	Gpr65	Pik3ap1	Cyfip2	Spsb4	Foxs1	Opcml	Mgat5	Vwf	Prox1	St3gal5
3	Tac1	C530044C16Rik	Gsg1l	Lrrc18	Icosl	Adgrd1	Cgnl1	Ebf2	Dock9	Lamc3	Alpl	Ttll7	Plce1	1700016K19Rik	Edar	Sema3e	Slc23a2	Myh14	Krt79	Acsbg1	Serpinb7	Serpina9	Dusp22	Il4	Nrros	Gsg1l	Pitx2	Abcc9	Me3	St3gal5	Gm32688	Myzap	Sla
4	Dkk1	Zic1	Rspo4	4930511E03Rik	Rftn1	Ptgis	Ccl11	4930438E09Rik	Alx4	Alx4	Slc1a1	Prima1	Zfhx3	Rhpn2	Wnt3	BC016579	Dct	Cebpb	Nipal4	Krt79	Csta1	Sostdc1	Pla2g4f	Gpr171	Cd86	Fam160a1	Prox1	Gja4	Megf10	Dct	Exoc6	Lyve1	Ikzf1
5	Crabp1	Akap12	Cacna1a	Rspo4	Lepr	Ddc	Arsj	Vit	Kank4	Alpl	Fli1	E130310I04Rik	Msx1	Grhl2	Chst11	Krtap17-1	Bnc2	Zfp750	Capns2	Dhcr24	A330102I10Rik	Sema3e	Tmprss4	Tmem154	Cd300a	Sox13	Ebf3	4930438E09Rik	Hs2st1	Ptprj	Adgrf5	Kbtbd11	Gcnt1

## Sheet: Supplementary Table 8
DORC	Motif	Enrichment.Z	Enrichment.P	Enrichment.log10P	Corr	Corr.Z	Corr.P	Corr.log10P	Score		Irrelevant Score (< 0.1, > -0.1) data was removed for the file size management
Sh3bp5	Bcl11a	5.56516	2.6191111344394e-08	7.58185	-0.503241	-3.17956	0.00147498	-2.83121	-2.83121
Vsir	Bcl11a	9.79009	1.24180394920314e-22	21.9059	-0.421166	-3.17207	0.00151355	-2.82	-2.82
Stk10	Bcl11a	8.57971	9.51090940865576e-18	17.0218	-0.453868	-3.09521	0.00196673	-2.70625	-2.70625
Slc38a1	Jund	3.68942	0.000224763	3.64827	-0.463217	-3.0266	0.0024732	-2.60674	-2.56905
Slc7a8	Ets2	4.07246	4.65181995239259e-05	4.33238	-0.324615	-2.95439	0.00313292	-2.50405	-2.49767
Ikzf1	Klf9	3.50982	0.000448409	3.34833	-0.261217	-2.93884	0.00329447	-2.48221	-2.42697
Zfhx3	Ets2	3.04403	0.00233429	2.63185	-0.454321	-3.14157	0.00168043	-2.77458	-2.39677
Sox17	Cenpb	3.97565	7.01884843463637e-05	4.15373	-0.351445	-2.83381	0.0045996	-2.33728	-2.33073
Ptprb	Ets2	3.86657	0.000110375	3.95713	-0.296305	-2.80419	0.00504434	-2.2972	-2.28784
Rcsd1	Tbx1	3.36778	0.000757768	3.12046	-0.303217	-2.77568	0.00550869	-2.25895	-2.20327
Cdc14a	Creb3l1	3.54721	0.000389329	3.40968	-0.422659	-2.75167	0.00592928	-2.227	-2.19954
Ikzf1	Jund	3.2541	0.00113752	2.94404	-0.248514	-2.7824	0.00539578	-2.26795	-2.18528
Gpr171	Lef1	2.88347	0.00393316	2.40526	-0.205603	-2.97924	0.00288967	-2.53915	-2.16676
Lyve1	Bcl11a	7.86467	3.70062615290652e-15	14.4317	-0.436688	-2.70308	0.00687005	-2.16304	-2.16304
Cd83	Erg	5.28588	1.25098515875399e-07	6.90275	-0.298999	-2.65637	0.00789871	-2.10244	-2.10244
Klhl32	Zeb1	3.17783	0.0014838	2.82863	-0.520214	-2.68041	0.00735321	-2.13352	-2.05423
Gm32688	Klf3	2.64587	0.00814807	2.08895	-0.387036	-3.37341	0.000742445	-3.12934	-2.05137
Slc38a1	Klf9	2.79143	0.00524757	2.28004	-0.436031	-2.84487	0.0044429	-2.35233	-2.0147
Batf3	Bcl11a	4.94817	7.49145123849014e-07	6.12543	-0.252753	-2.58047	0.00986669	-2.00583	-2.0058
Slc23a2	Hoxc4	3.24172	0.00118809	2.92515	-0.588023	-2.62267	0.00872429	-2.05927	-2.00428
Cd93	Sox15	4.74213	2.11483138904259e-06	5.67472	-0.418605	-2.57617	0.00999016	-2.00043	-2.00034
Irak2	Meis2	3.83093	0.00012766	3.89395	-0.419125	-2.5752	0.0100181	-1.99922	-1.99377
Cux1	Esr1	2.70374	0.00685642	2.1639	-0.48495	-2.91009	0.00361319	-2.44211	-1.9811
Disp1	Zeb2	4.77771	1.773035286064e-06	5.75128	-0.368166	-2.5574	0.0105457	-1.97693	-1.97685
Cdc42se2	Six1	3.24389	0.00117908	2.92846	-0.216932	-2.59402	0.00948605	-2.02291	-1.97249
Msx2	Xbp1	3.23391	0.00122109	2.91325	-0.536747	-2.59526	0.00945183	-2.02448	-1.97219
Nlrp3	Ets2	5.03989	4.6580693065857e-07	6.33179	-0.305639	-2.55298	0.0106806	-1.97141	-1.97139
Cd83	Plagl1	2.58198	0.00982351	2.00773	-0.378192	-3.28961	0.00100328	-2.99858	-1.9659
Gpr183	Bcl11a	7.01858	2.2412971451516e-12	11.6495	-0.295614	-2.52089	0.0117057	-1.9316	-1.9316
Elmo1	Rora	2.52666	0.0115152	1.93873	-0.332952	-3.47412	0.000512538	-3.29027	-1.92003
Gpr183	Rarg	2.6907	0.00713022	2.1469	-0.327811	-2.81025	0.00495034	-2.30537	-1.91918
Tpsg1	Jund	2.86093	0.00422398	2.37428	-0.229549	-2.65376	0.00795998	-2.09909	-1.91541
Ncald	Sox15	3.90285	9.50659042951487e-05	4.02198	-0.366339	-2.5093	0.0120971	-1.91732	-1.91396
Ttll7	Klf7	3.09959	0.00193786	2.71268	-0.224644	-2.56395	0.0103488	-1.98511	-1.91128
Stk10	Ets2	5.57163	2.52367292910927e-08	7.59797	-0.366651	-2.50062	0.0123974	-1.90667	-1.90667
Gm31718	Bcl11a	7.40349	1.32651643238516e-13	12.8773	-0.425592	-2.4997	0.01243	-1.90553	-1.90553
Chn2	Sox15	4.01798	5.86981814012923e-05	4.23138	-0.336286	-2.49536	0.0125831	-1.90021	-1.89822
Srgn	Bcl11a	7.22881	4.87250652650501e-13	12.3122	-0.41979	-2.48333	0.0130159	-1.88553	-1.88553
Flt4	Bcl11a	4.55123	5.33338985290453e-06	5.273	-0.308784	-2.48269	0.0130396	-1.88474	-1.88456
Gm32688	Sox15	2.51526	0.0118946	1.92465	-0.334624	-2.9079	0.00363861	-2.43906	-1.80995
Col4a3	Zeb2	4.20853	2.570341342962e-05	4.59001	-0.314351	-2.41948	0.0155425	-1.80848	-1.80777
Hdc	Bcl11a	6.00653	1.89534689817226e-09	8.72231	-0.364713	-2.41479	0.0157442	-1.80288	-1.80288
Nrros	Jund	2.63137	0.00850424	2.07036	-0.219557	-2.67582	0.00745459	-2.12758	-1.79873
Slc7a8	Elf3	4.4956	6.93751148356885e-06	5.1588	-0.265655	-2.40188	0.0163111	-1.78752	-1.78734
Car8	Trps1	2.65306	0.00797646	2.09819	-0.360864	-2.61962	0.00880265	-2.05539	-1.77705
Gm34983	Sox15	2.9665	0.00301212	2.52113	-0.380736	-2.46399	0.0137399	-1.86202	-1.77701
Cttnbp2nl	Meis2	2.97396	0.0029398	2.53168	-0.601484	-2.45892	0.0139354	-1.85588	-1.77381
Vsir	Ets2	2.80302	0.00506264	2.29562	-0.330387	-2.51618	0.0118635	-1.92579	-1.77299
Car8	Mef2c	3.30872	0.000937224	3.02816	-0.332272	-2.40905	0.0159941	-1.79604	-1.77169
Cd93	Sox6	6.00884	1.86854693555564e-09	8.7285	-0.389168	-2.3862	0.0170235	-1.76895	-1.76895
Podxl	Sox15	2.97973	0.002885	2.53985	-0.289667	-2.45035	0.0142719	-1.84552	-1.76661
Il10ra	Etv4	3.66073	0.0002515	3.59946	-0.226209	-2.38953	0.0168698	-1.77289	-1.76657
St6gal1	Elf3	3.23059	0.00123536	2.90821	-0.415554	-2.40048	0.0163737	-1.78585	-1.75476
Chn2	Irf1	2.594	0.00948658	2.02289	-0.356056	-2.64289	0.00822013	-2.08512	-1.75378
Smoc2	Zeb2	5.08449	3.68610988795436e-07	6.43343	-0.777543	-2.37017	0.01778	-1.75007	-1.75006
Gm32688	Mef2a	2.40249	0.0162841	1.78824	-0.359929	-3.13265	0.00173237	-2.76136	-1.74501
Cd83	Meis2	2.75011	0.00595756	2.22493	-0.280141	-2.50557	0.0122253	-1.91274	-1.74208
St3gal5	Bcl11a	5.01408	5.32866372283087e-07	6.27338	-0.222429	-2.36179	0.0181867	-1.74025	-1.74023
Elovl4	Zeb1	4.28915	1.79360781281971e-05	4.74627	-0.411413	-2.35085	0.0187308	-1.72744	-1.72704
Cyfip2	Creb3l1	3.93113	8.45492504416456e-05	4.07289	-0.318805	-2.34503	0.0190256	-1.72066	-1.71877
Tbx1	Zeb2	3.57701	0.000347545	3.45899	-0.503288	-2.34937	0.018805	-1.72573	-1.71792
Gja4	Osr1	2.40961	0.0159694	1.79671	-0.228209	-2.9355	0.00333015	-2.47754	-1.71565
B4galt5	Bcl11a	7.85237	4.08263695395133e-15	14.3891	-0.58008	-2.32642	0.0199963	-1.69905	-1.69905
Gm32688	Klf5	2.38234	0.0172029	1.7644	-0.341303	-2.96722	0.00300502	-2.52215	-1.69559
Col4a3	Vax2	3.1357	0.00171442	2.76588	-0.30533	-2.35282	0.0186316	-1.72975	-1.6922
Itga1	Mef2a	3.65678	0.000255406	3.59277	-0.406743	-2.31649	0.0205317	-1.68757	-1.68232
Ephb6	Zeb1	2.92238	0.00347368	2.45921	-0.758543	-2.37431	0.0175818	-1.75494	-1.6779
Cybrd1	Sox15	2.46118	0.0138482	1.85861	-0.323964	-2.64368	0.00820097	-2.08613	-1.65885
Gm34983	Sox21	3.2528	0.00114276	2.94205	-0.356188	-2.30754	0.0210249	-1.67727	-1.65475
Sema3e	Zeb2	3.13391	0.00172496	2.76322	-0.786541	-2.31642	0.0205354	-1.6875	-1.65316
Mybpc1	Zeb2	3.30543	0.000948322	3.02304	-0.526606	-2.29951	0.0214759	-1.66805	-1.64968
Tnfrsf1b	Bcl11a	5.63425	1.75820191969112e-08	7.75493	-0.352409	-2.27799	0.0227274	-1.64345	-1.64345
Gja4	Erg	2.89074	0.00384334	2.41529	-0.178852	-2.3375	0.0194132	-1.7119	-1.63485
Mtus1	Zeb1	4.28624	1.81725420632472e-05	4.74058	-0.636338	-2.2649	0.0235188	-1.62859	-1.62826
Lhx2	Zeb1	3.36471	0.000766234	3.11564	-0.434931	-2.27306	0.0230225	-1.63785	-1.62395
Cybrd1	Rela	3.23803	0.0012036	2.91952	-0.274859	-2.27675	0.0228014	-1.64204	-1.62019
Gpr183	Ets2	5.07658	3.8428842977135e-07	6.41534	-0.266072	-2.2554	0.0241083	-1.61783	-1.61783
Ptprb	Mef2a	2.70153	0.00690213	2.16102	-0.250651	-2.37545	0.0175278	-1.75627	-1.61423
Podxl	Mbd2	3.78615	0.000152997	3.81532	-0.265414	-2.2543	0.0241773	-1.61659	-1.61392
Adgrf5	Klf5	2.30756	0.0210236	1.67729	-0.174467	-2.91237	0.00358703	-2.44527	-1.61021
Dusp4	Klf3	2.42814	0.0151765	1.81883	-0.360562	-2.59032	0.00958854	-2.01825	-1.60872
Slc7a8	Irf1	3.42341	0.000618398	3.20873	-0.249834	-2.25362	0.0242203	-1.61582	-1.60513
Slc40a1	En1	3.46886	0.000522667	3.28177	-0.505412	-2.24848	0.0245455	-1.61003	-1.6011
Gcnt1	En1	2.90284	0.00369797	2.43204	-0.662304	-2.29662	0.0216407	-1.66473	-1.59759
Ripk4	Zeb2	3.89243	9.9243365822297e-05	4.0033	-0.835892	-2.23886	0.0251653	-1.5992	-1.59753
Sox13	Hoxc4	2.70584	0.00681323	2.16665	-0.373175	-2.35364	0.0185905	-1.73071	-1.59727
Bnc2	En1	3.99788	6.39114758484359e-05	4.19442	-0.528239	-2.23743	0.0252585	-1.59759	-1.59652
Ptprj	Osr2	3.12391	0.00178468	2.74844	-0.472268	-2.26185	0.0237064	-1.62513	-1.59433
Wfdc17	Hlf	2.5891	0.00962275	2.0167	-0.227138	-2.40851	0.0160178	-1.7954	-1.59369
Zfp366	Sox21	4.40092	1.07794567949196e-05	4.9674	-0.55647	-2.23282	0.0255608	-1.59243	-1.59225
Abca1	Sox6	3.349	0.000811031	3.09096	-0.477801	-2.24359	0.0248586	-1.60452	-1.59092
Vsir	Elf3	7.77755	7.39425121925823e-15	14.1311	-0.290873	-2.23068	0.0257023	-1.59003	-1.59003
Batf3	Rarg	2.77086	0.00559078	2.25253	-0.22889	-2.31944	0.0203711	-1.69099	-1.58757
Pik3ap1	Bcl11a	6.70478	2.01708094144575e-11	10.6953	-0.29566	-2.22586	0.0260235	-1.58463	-1.58463
Rassf10	Zeb2	4.10156	4.10379743173562e-05	4.38681	-0.822552	-2.22614	0.0260045	-1.58495	-1.58428
Gm973	Zeb2	5.04265	4.59122850557637e-07	6.33807	-0.511225	-2.2237	0.0261687	-1.58222	-1.58221
Podxl	Ets2	4.78713	1.69179358831381e-06	5.77165	-0.261431	-2.22211	0.0262762	-1.58044	-1.58041
Igfbp7	Mef2a	3.82316	0.000131754	3.88024	-0.222227	-2.2237	0.0261687	-1.58222	-1.58009
Rnf130	Meis2	3.22618	0.00125454	2.90152	-0.204576	-2.2396	0.0251166	-1.60004	-1.57939
Slc7a8	Mef2a	2.23387	0.0254915	1.59361	-0.364496	-3.32811	0.000874367	-3.05831	-1.57933
Podxl	Sox21	4.34558	1.38906489476492e-05	4.85728	-0.261136	-2.21972	0.0264375	-1.57778	-1.57756
Spsb4	Mef2a	2.73238	0.00628794	2.20149	-0.546004	-2.32077	0.0202991	-1.69252	-1.57742
Sox18	Sox6	3.48924	0.000484402	3.31479	-0.377842	-2.22217	0.026272	-1.58051	-1.57278
Irf8	Bcl11a	8.16408	3.238880823132e-16	15.4896	-0.440986	-2.21224	0.0269502	-1.56944	-1.56944
Fgl2	Bcl11a	6.82186	8.98719437076066e-12	11.0464	-0.705786	-2.21113	0.0270271	-1.5682	-1.5682
Sox18	Irf6	2.85474	0.00430723	2.3658	-0.387537	-2.27576	0.0228604	-1.64092	-1.56753
Slc40a1	Hoxc4	2.89912	0.00374214	2.42688	-0.509312	-2.26604	0.0234489	-1.62988	-1.56698
Tbx1	Vax2	2.77967	0.00544148	2.26428	-0.490437	-2.29103	0.0219617	-1.65833	-1.5641
Nrros	Klf9	2.58709	0.00967906	2.01417	-0.196184	-2.36984	0.017796	-1.74968	-1.56379
Crim1	Zeb2	3.8456	0.00012026	3.91988	-0.647085	-2.20665	0.0273388	-1.56322	-1.56137
Slc38a4	Zeb2	5.70832	1.14095579991446e-08	7.94273	-0.77411	-2.20449	0.0274901	-1.56082	-1.56082
Scube3	Plagl1	2.30122	0.0213791	1.67001	-0.367299	-2.72568	0.00641684	-2.19268	-1.55817
Dennd4a	Bcl11a	10.2857	8.17677100999613e-25	24.0874	-0.407113	-2.20044	0.0277754	-1.55634	-1.55634
Themis2	Rarg	2.66029	0.00780735	2.1075	-0.216756	-2.3232	0.0201687	-1.69532	-1.55567
Pthlh	Zeb2	4.84192	1.28592451655553e-06	5.89078	-0.748045	-2.1993	0.0278568	-1.55507	-1.55505
Neurl1b	Zeb2	5.24222	1.58652682033529e-07	6.79955	-0.725471	-2.19906	0.0278734	-1.55481	-1.55481
Nlrp3	Bcl11a	8.36872	5.82455011457374e-17	16.2347	-0.263916	-2.19892	0.0278838	-1.55465	-1.55465
Col15a1	Dnmt1	2.57218	0.0101062	1.99541	-0.400265	-2.36563	0.0179995	-1.74474	-1.55403
Kdr	Klf5	2.39224	0.016746	1.77609	-0.631714	-2.52997	0.0114073	-1.94282	-1.55343
Podxl	Elf3	6.49232	8.45268978706855e-11	10.073	-0.258243	-2.19634	0.0280678	-1.55179	-1.55179
Cdc14a	Vax2	3.51524	0.000439361	3.35718	-0.33406	-2.19853	0.0279116	-1.55421	-1.54762
Kank1	Zeb2	4.00875	6.10415483689065e-05	4.21437	-0.769489	-2.19302	0.0283056	-1.54813	-1.54722
Chn2	Elf3	7.85113	4.12309143097617e-15	14.3848	-0.295261	-2.18919	0.0285827	-1.5439	-1.5439
Adgra3	Zeb2	3.7006	0.000215094	3.66737	-0.746592	-2.18923	0.0285799	-1.54394	-1.54078
Lyn	Bcl11a	7.93462	2.11142426661809e-15	14.6754	-0.457811	-2.18589	0.0288239	-1.54025	-1.54025
Bnc1	Zeb2	2.72767	0.00637838	2.19529	-0.786621	-2.2795	0.0226371	-1.64518	-1.53954
Abca1	Bcl11a	4.99432	5.9042859423782e-07	6.22883	-0.464597	-2.18222	0.0290934	-1.53621	-1.5362
Plxnc1	Hes1	2.94395	0.00324057	2.48938	-0.317075	-2.22436	0.0261244	-1.58295	-1.53342
Eya2	Zeb1	2.60208	0.00926599	2.03311	-0.670238	-2.32234	0.0202145	-1.69434	-1.53323
Zfhx3	Bcl11a	3.12722	0.00176469	2.75333	-0.322513	-2.20091	0.0277424	-1.55686	-1.53079
Cdc14a	Hoxc4	3.6878	0.0002262	3.64551	-0.330988	-2.17935	0.0293057	-1.53305	-1.52981
Kcnk2	Zeb1	3.29	0.00100187	2.99919	-0.688263	-2.18682	0.0287554	-1.54128	-1.52683
Pik3ap1	Rarg	2.32268	0.0201964	1.69473	-0.338015	-2.57651	0.00998044	-2.00085	-1.52324
Trp73	Zeb2	5.04606	4.510254262055e-07	6.3458	-0.768555	-2.16995	0.0300107	-1.52272	-1.52272
Themis2	Thrb	4.02585	5.67692200589264e-05	4.24589	-0.203605	-2.16829	0.0301368	-1.5209	-1.52011
Slc23a2	Hoxc6	6.10823	1.00744925915278e-09	8.99678	-0.487604	-2.16292	0.0305473	-1.51503	-1.51503
Chst11	En1	5.72556	1.03091662280053e-08	7.98678	-0.713292	-2.16235	0.0305909	-1.51441	-1.51441
Tmprss4	Zeb1	4.14816	3.35163935076854e-05	4.47474	-0.746517	-2.1621	0.0306104	-1.51413	-1.51367
Dct	En1	4.3635	1.28000303816192e-05	4.89279	-0.721645	-2.16073	0.0307158	-1.51264	-1.51246
Cmtm8	En1	5.79957	6.64855977521044e-09	8.17727	-0.509907	-2.15984	0.0307848	-1.51166	-1.51166
Gm31718	Rarg	2.89559	0.00378443	2.422	-0.375111	-2.20471	0.0274747	-1.56107	-1.50647
Emp2	Zeb1	2.60449	0.00920108	2.03616	-0.768778	-2.2875	0.0221665	-1.6543	-1.50635
Mast4	Zeb2	3.01459	0.00257325	2.58952	-0.753163	-2.18803	0.0286676	-1.54261	-1.5063
Gnaz	Mitf	2.8608	0.00422571	2.3741	-0.24225	-2.20984	0.0271162	-1.56677	-1.50547
Cldn4	Zeb2	3.97093	7.15936564508803e-05	4.14513	-0.827706	-2.15365	0.0312677	-1.5049	-1.50394
Dlx2	En1	4.31055	1.62845494088381e-05	4.78822	-0.679054	-2.15142	0.0314427	-1.50248	-1.50226
Robo4	Zfp282	3.60754	0.000309116	3.50988	-0.15912	-2.15457	0.0311959	-1.5059	-1.50175
Gja1	Zeb1	3.4444	0.000572327	3.24236	-0.691885	-2.15674	0.0310262	-1.50827	-1.50058
Serpina9	Zeb2	3.23145	0.00123163	2.90952	-0.760379	-2.16374	0.0304842	-1.51593	-1.49924
Tspan18	En1	3.85031	0.000117969	3.92823	-0.528156	-2.14939	0.0316034	-1.50027	-1.4987
Slc1a1	Twist2	2.71494	0.00662871	2.17857	-0.186803	-2.23485	0.0254269	-1.59471	-1.49639
Msx1	Klf3	2.36046	0.0182525	1.73868	-0.322964	-2.45916	0.0139261	-1.85617	-1.49588
Col15a1	Hmga1	2.35278	0.0186338	1.7297	-0.418909	-2.46691	0.0136283	-1.86556	-1.49474
Flt4	Ets2	3.43934	0.000583145	3.23422	-0.268087	-2.15056	0.0315113	-1.50153	-1.49382
1700016K19Rik	Zeb2	4.0328	5.51169136398084e-05	4.25872	-0.676517	-2.14374	0.0320539	-1.49412	-1.4934
Syk	Erg	8.08672	6.12921252492907e-16	15.2126	-0.300237	-2.14227	0.0321716	-1.49253	-1.49253
Nipal4	Zeb1	3.80812	0.000140026	3.85379	-0.708908	-2.14302	0.0321114	-1.49334	-1.49151
Irx4	Zeb2	5.92631	3.09814694030662e-09	8.5089	-0.779562	-2.14092	0.0322808	-1.49106	-1.49106
Scube3	Klf3	2.40886	0.0160023	1.79582	-0.317141	-2.39625	0.0165636	-1.78085	-1.49079
Tek	Glis1	2.58354	0.00977932	2.00969	-0.478282	-2.27762	0.0227493	-1.64303	-1.49072
Traf1	Tcf7	3.59705	0.000321848	3.49235	-0.4975	-2.1443	0.0320088	-1.49473	-1.49052
Myzap	En1	3.70232	0.000213641	3.67032	-0.658849	-2.14276	0.0321327	-1.49305	-1.49027
S1pr1	Sox21	4.76119	1.9245888923423e-06	5.71566	-0.696457	-2.14001	0.032354	-1.49007	-1.49005
Kit	Elf1	4.55367	5.27178755069122e-06	5.27804	-0.426993	-2.13704	0.032595	-1.48685	-1.48678
Unc5b	Irf4	3.05094	0.00228127	2.64182	-0.197079	-2.16488	0.0303971	-1.51717	-1.48666
Slc23a2	En1	3.39495	0.000686413	3.16341	-0.483666	-2.14489	0.0319617	-1.49537	-1.48643
Igfbp7	Elf3	4.01443	5.95892604534295e-05	4.22483	-0.212228	-2.13581	0.0326949	-1.48552	-1.48475
Sox5os4	En1	4.01595	5.92073849843886e-05	4.22762	-0.590202	-2.13573	0.0327014	-1.48543	-1.48467
Gm31718	Ets2	5.23194	1.6773821814523e-07	6.77537	-0.363139	-2.13475	0.0327814	-1.48437	-1.48437
Lcp2	Mbd2	2.39959	0.0164135	1.7848	-0.411045	-2.38696	0.0169883	-1.76985	-1.47987
Slc39a10	Zeb1	3.08374	0.00204418	2.68948	-0.756284	-2.15433	0.031214	-1.50565	-1.47894
Defb1	Zeb2	3.25814	0.00112147	2.95021	-0.762094	-2.14272	0.032136	-1.49301	-1.47858
Cux1	Creb3l1	2.3114	0.0208106	1.68171	-0.413577	-2.49208	0.0126997	-1.8962	-1.47826
Frem2	Zeb2	5.46027	4.75409119015935e-08	7.32293	-0.768026	-2.12684	0.033433	-1.47583	-1.47582
Krt5	Zeb2	4.75428	1.99156761362236e-06	5.7008	-0.77321	-2.12642	0.0334686	-1.47536	-1.47534
Cttnbp2nl	Tbx18	3.1129	0.00185257	2.73223	-0.52734	-2.14846	0.0316776	-1.49925	-1.47533
Pdgfa	Zeb2	5.03416	4.79948754195675e-07	6.31881	-0.785737	-2.12475	0.0336077	-1.47356	-1.47356
Tgm3	Zeb2	5.0436	4.56863769511605e-07	6.34021	-0.799112	-2.12403	0.0336675	-1.47279	-1.47278
Ednrb	Sox21	4.84757	1.24984925356909e-06	5.90314	-0.649973	-2.12324	0.0337341	-1.47193	-1.47192
Mgat5	En1	4.06115	4.88317769364086e-05	4.3113	-0.628845	-2.12364	0.0337001	-1.47237	-1.47176
Wnt3	Zeb2	4.27909	1.87659835838193e-05	4.72663	-0.777865	-2.12306	0.033749	-1.47174	-1.47151
Enpp2	Sox6	3.91424	9.06895898035568e-05	4.04244	-0.581527	-2.12037	0.0339747	-1.46884	-1.46773
Ikzf1	Nr2f6	2.49383	0.0126372	1.89835	-0.20885	-2.29395	0.0217935	-1.66167	-1.46654
Bnc2	Vax2	3.62275	0.000291492	3.53537	-0.500078	-2.12157	0.0338738	-1.47014	-1.46654
Sox13	Vax2	2.82829	0.00467981	2.32977	-0.342936	-2.17451	0.0296669	-1.52773	-1.46587
Adgra3	En1	5.9621	2.49018393863555e-09	8.60377	-0.721863	-2.11758	0.0342107	-1.46584	-1.46584
Dsc3	Zeb2	3.6814	0.000231954	3.6346	-0.784875	-2.11988	0.0340159	-1.46832	-1.46547
Rab27b	Zeb1	3.49674	0.000470986	3.32699	-0.667799	-2.12122	0.0339031	-1.46976	-1.46397
Krtap17-1	Zeb2	3.48215	0.000497407	3.30329	-0.712121	-2.12047	0.0339662	-1.46895	-1.46285
Tnfsf10	Tbx15	2.81963	0.00480786	2.31805	-0.454097	-2.17262	0.0298089	-1.52565	-1.46252
Egr3	Emx2	3.49727	0.000470043	3.32786	-0.738747	-2.1198	0.0340227	-1.46823	-1.46247
Rbpms	Sox21	3.23766	0.00120515	2.91896	-0.63316	-2.12819	0.0333212	-1.47728	-1.46235
Krt17	Zeb2	3.78448	0.000154031	3.81239	-0.776965	-2.1154	0.0343957	-1.4635	-1.46162
Cybrd1	Sox7	4.0358	5.44173117827042e-05	4.26426	-0.253065	-2.11389	0.0345244	-1.46187	-1.46121
Flt4	Klf5	2.209	0.0271748	1.56583	-0.33125	-2.66603	0.00767533	-2.1149	-1.4604
Igfbp7	Ets2	2.45642	0.0140328	1.85286	-0.231914	-2.30885	0.020952	-1.67877	-1.45979
Gm973	Vax2	2.94289	0.00325159	2.4879	-0.493676	-2.14962	0.031585	-1.50052	-1.45925
Ptprb	Klf3	2.70136	0.00690556	2.1608	-0.231609	-2.19662	0.0280477	-1.5521	-1.45893
Slc40a1	Hoxc10	2.53163	0.0113532	1.94488	-0.508255	-2.26129	0.0237416	-1.62449	-1.45811
Tinagl1	Trps1	2.60084	0.00929965	2.03153	-0.712953	-2.22877	0.0258291	-1.58789	-1.45732
Ccl20	Zeb2	4.27986	1.87011409277436e-05	4.72813	-0.766573	-2.10877	0.0349646	-1.45637	-1.45615
Dct	Shox2	4.1801	2.91379249943901e-05	4.53554	-0.70356	-2.10672	0.0351417	-1.45418	-1.45383
Fzd10	Zeb2	3.60463	0.000312597	3.50501	-0.772177	-2.10885	0.0349572	-1.45646	-1.45273
Barx2	Zeb2	2.89035	0.00384817	2.41475	-0.740757	-2.15024	0.0315365	-1.50119	-1.45268
Slc38a1	Ets2	5.33849	9.37242445124999e-08	7.02815	-0.325285	-2.10458	0.035328	-1.45188	-1.45188
Ubash3b	Irf6	2.86281	0.00419904	2.37685	-0.762933	-2.1531	0.0313107	-1.50431	-1.45126
Sprr1a	Zeb2	3.51277	0.000443468	3.35314	-0.765648	-2.10838	0.0349979	-1.45596	-1.45068
Itga1	Elf3	2.41426	0.015767	1.80225	-0.408582	-2.32658	0.0199878	-1.69924	-1.45051
Pcdh1	Tbx15	3.25366	0.00113928	2.94337	-0.75324	-2.11551	0.0343867	-1.46361	-1.44993
Rin3	Irf6	3.57528	0.000349857	3.45611	-0.669355	-2.10603	0.0352015	-1.45344	-1.44929
Gpr65	Jun	3.82699	0.000129722	3.88699	-0.29429	-2.10258	0.0355023	-1.44974	-1.44822
Btbd11	Zeb2	3.13338	0.00172807	2.76244	-0.698162	-2.11848	0.0341344	-1.46681	-1.44607
Tenm2	Zeb1	3.57583	0.000349118	3.45703	-0.7498	-2.10113	0.0356292	-1.44819	-1.44411
Pou2f3	Zeb2	3.66963	0.0002429	3.61457	-0.763282	-2.09945	0.0357776	-1.44639	-1.44356
Casz1	Zeb1	2.58894	0.00962726	2.0165	-0.761313	-2.21391	0.0268348	-1.5713	-1.44125
A330102I10Rik	Zeb2	3.53653	0.000405414	3.3921	-0.658188	-2.09866	0.0358467	-1.44555	-1.44084
Pak6	Zeb2	3.6047	0.000312516	3.50513	-0.818902	-2.09694	0.0359986	-1.44371	-1.4401
Podxl	Mef2a	2.27257	0.0230522	1.63729	-0.291471	-2.46493	0.013704	-1.86315	-1.43842
Gja4	Osr2	2.50345	0.0122988	1.91014	-0.171629	-2.24999	0.0244497	-1.61173	-1.43833
Dsg3	Zeb2	3.25408	0.0011376	2.94401	-0.801911	-2.1035	0.0354223	-1.45072	-1.43747
Nrros	Jun	2.82662	0.00470426	2.32751	-0.178991	-2.14474	0.0319734	-1.49521	-1.43738
Gm973	En1	2.60403	0.00921353	2.03557	-0.505993	-2.20161	0.0276928	-1.55763	-1.43591
Cd93	Sox21	5.38725	7.15441364160632e-08	7.14543	-0.343107	-2.08894	0.0367132	-1.43518	-1.43518
Itga3	Zeb2	4.23353	2.30047929977439e-05	4.63818	-0.760957	-2.08758	0.0368354	-1.43373	-1.43347
Slc35d3	Smad5	2.91433	0.0035645	2.448	-0.132559	-2.12644	0.0334667	-1.47539	-1.43283
Mgat4a	Tbx18	2.56621	0.0102816	1.98794	-0.493986	-2.21281	0.0269109	-1.57007	-1.43279
Sh3rf2	Zeb2	3.16976	0.00152563	2.81655	-0.763557	-2.10316	0.0354515	-1.45037	-1.4327
Bmpr1b	Zeb2	4.03587	5.44012817603997e-05	4.26439	-0.543949	-2.08688	0.036899	-1.43299	-1.43237
4930544M13Rik	Zeb2	3.27337	0.00106275	2.97357	-0.759803	-2.09773	0.0359289	-1.44456	-1.43234
Fzd4	Prdm11	2.32329	0.0201638	1.69543	-0.477416	-2.38033	0.0172973	-1.76202	-1.43048
Cttnbp2nl	Tbx15	2.93513	0.00333405	2.47703	-0.520761	-2.1209	0.0339299	-1.46942	-1.43003
Sdr42e1	Zeb2	3.4386	0.000584737	3.23304	-0.708988	-2.09032	0.0365888	-1.43665	-1.43002
Tspear	Zeb2	3.36029	0.00077861	3.10868	-0.766605	-2.09216	0.0364243	-1.43861	-1.42975
Sec14l1	Zeb2	3.16909	0.00152918	2.81554	-0.373214	-2.09902	0.0358156	-1.44593	-1.42841
Alcam	En1	3.88577	0.000102007	3.99137	-0.685464	-2.08318	0.0372352	-1.42905	-1.4279
Cybrd1	Hoxa4	3.85941	0.000113663	3.94438	-0.248862	-2.08248	0.0372985	-1.42831	-1.42704
Myh14	En1	3.53498	0.000407811	3.38954	-0.777742	-2.08485	0.0370832	-1.43082	-1.42625
Dct	Prrx1	4.03008	5.57569603140079e-05	4.2537	-0.694343	-2.07919	0.0375996	-1.42482	-1.4242
Chn2	Ets2	3.50674	0.000453634	3.34329	-0.281066	-2.08326	0.0372272	-1.42914	-1.42407
Slc40a1	Prrx2	2.59589	0.00943451	2.02528	-0.492369	-2.18975	0.0285421	-1.54451	-1.42357
Plekho1	Bcl11a	5.74057	9.43566851391099e-09	8.02523	-0.527797	-2.07773	0.0377339	-1.42327	-1.42327
Calm4	Zeb2	4.77086	1.83444906559226e-06	5.73649	-0.795834	-2.07719	0.0377837	-1.42269	-1.42267
Gm32688	Irf1	2.20323	0.0275783	1.55943	-0.295053	-2.55645	0.0105747	-1.97573	-1.4218
Gm34983	Elf3	7.90357	2.71021977996482e-15	14.567	-0.319914	-2.07635	0.0378619	-1.4218	-1.4218
St3gal6	Tbx15	3.29603	0.000980604	3.00851	-0.624589	-2.08588	0.0369899	-1.43192	-1.42097
Slc23a2	Vax2	2.80913	0.00496758	2.30386	-0.480037	-2.12828	0.0333141	-1.47737	-1.41889
Fli1	Sox21	3.81019	0.00013886	3.85742	-0.546359	-2.07487	0.037999	-1.42023	-1.4187
Grhl2	Zeb2	4.61576	3.91660370349156e-06	5.40709	-0.770629	-2.07229	0.038238	-1.4175	-1.41746
Trim29	Zeb2	2.72092	0.00651011	2.18641	-0.786014	-2.14494	0.0319577	-1.49542	-1.41726
Slc22a23	Vax2	2.80452	0.00503911	2.29765	-0.629881	-2.1259	0.0335118	-1.4748	-1.41587
Slc23a2	Hoxc5	4.781	1.74424927271932e-06	5.75839	-0.467468	-2.07073	0.038384	-1.41585	-1.41583
Igfbp7	Sox15	2.27959	0.0226319	1.64528	-0.242889	-2.40531	0.0161587	-1.79159	-1.41539
Mgll	Zeb2	3.228	0.00124658	2.90428	-0.691202	-2.08304	0.0372478	-1.4289	-1.41513
Me3	Erg	2.17324	0.0297625	1.52633	-0.291835	-2.61179	0.00900698	-2.04542	-1.41452
Sox7	Zeb2	3.10118	0.00192748	2.71501	-0.748872	-2.08963	0.0366508	-1.43592	-1.41445
Gclc	Zeb2	5.57855	2.42525420463187e-08	7.61524	-0.720807	-2.06753	0.0386841	-1.41247	-1.41247
Kdr	Sox21	4.58	4.64986430399273e-06	5.33256	-0.512577	-2.06751	0.0386865	-1.41244	-1.41239
Myog	Hmga1	3.52134	0.000429368	3.36717	-0.212699	-2.07179	0.0382852	-1.41697	-1.41231
Shb	Prrx2	2.9822	0.00286188	2.54335	-0.484605	-2.09702	0.0359916	-1.4438	-1.41172
Iffo2	Zeb2	4.46929	7.84811194952798e-06	5.10523	-0.782916	-2.06585	0.0388426	-1.41069	-1.41061
St6gal1	Pou3f1	3.3525	0.000800865	3.09644	-0.357825	-2.07399	0.0380806	-1.4193	-1.4106
Dusp4	Foxn3	2.29064	0.0219841	1.65789	-0.329705	-2.38004	0.0173107	-1.76169	-1.40989
Myzap	Prrx1	2.78418	0.0053663	2.27032	-0.652684	-2.12295	0.033758	-1.47162	-1.40957
Robo4	Plag1	2.35156	0.0186949	1.72828	-0.169318	-2.31042	0.0208652	-1.68058	-1.40705
Krt14	Zeb2	3.34126	0.00083399	3.07884	-0.773169	-2.0708	0.0383772	-1.41593	-1.40694
Ptpn13	Zeb2	3.6866	0.000227274	3.64345	-0.759625	-2.06436	0.0389832	-1.40912	-1.4067
Dlx2	Prrx1	3.60065	0.000317427	3.49836	-0.651424	-2.06495	0.0389281	-1.40974	-1.40635
Has3	Zeb2	2.88857	0.00386998	2.41229	-0.76724	-2.10256	0.0355042	-1.44972	-1.40631
Perp	Zeb2	3.12455	0.00178075	2.7494	-0.80626	-2.07993	0.0375317	-1.4256	-1.40621
Scube3	Pparg	2.79559	0.0051805	2.28563	-0.274539	-2.11644	0.034307	-1.46462	-1.4055
Lad1	Zeb2	4.27567	1.90564432910602e-05	4.71996	-0.80321	-2.06106	0.0392974	-1.40564	-1.40543
Col4a3	Prrx2	3.65382	0.000258364	3.58777	-0.266102	-2.06293	0.0391189	-1.40761	-1.40487
Slc22a23	En1	4.10551	4.03416033251131e-05	4.39425	-0.610801	-2.06072	0.0393295	-1.40528	-1.40485
Fgf1	Zfp652	4.2938	1.7564362782012e-05	4.75537	-0.224139	-2.06045	0.0393558	-1.40499	-1.4048
Ptprb	Stat3	5.31435	1.07037825318589e-07	6.97046	-0.217086	-2.06023	0.0393769	-1.40476	-1.40476
Tspan18	Hoxc10	4.07695	4.56311106329629e-05	4.34074	-0.504672	-2.06054	0.0393473	-1.40508	-1.4046
Edn2	Zeb2	3.21975	0.001283	2.89177	-0.725894	-2.07282	0.0381892	-1.41806	-1.40425
Lamc3	Sox6	3.08062	0.00206569	2.68493	-0.337532	-2.08027	0.0375012	-1.42595	-1.40352
Rnf43	Zeb2	4.17902	2.92765264080301e-05	4.53348	-0.804349	-2.05819	0.0395715	-1.40262	-1.40231
St6gal1	Irx2	2.17076	0.0299491	1.52362	-0.446459	-2.57526	0.0100165	-1.99929	-1.40159
Adap2	Bcl11a	5.81535	6.05062689212285e-09	8.2182	-0.457625	-2.05693	0.0396934	-1.40128	-1.40128
Fat2	Zeb2	2.78271	0.0053907	2.26836	-0.797557	-2.11426	0.0344935	-1.46226	-1.40123
Dct	Vax2	5.15386	2.55174345802451e-07	6.59316	-0.686694	-2.05635	0.039749	-1.40067	-1.40067
Cdc14a	En1	4.16679	3.08917744456837e-05	4.51016	-0.311082	-2.05507	0.039872	-1.39933	-1.39901
Irx4	Zeb1	3.17037	0.00152244	2.81746	-0.753754	-2.06993	0.0384591	-1.415	-1.39878
Gjb2	En1	4.271	1.94596249223707e-05	4.71087	-0.774606	-2.05446	0.0399308	-1.39869	-1.39849
Dock9	Irf6	2.84193	0.00448407	2.34833	-0.432128	-2.10078	0.0356606	-1.44781	-1.39811
Flt4	Sox21	4.38435	1.16330513366964e-05	4.93431	-0.255961	-2.05159	0.0402094	-1.39567	-1.39555
Vsir	Sox15	3.90551	9.40277332800765e-05	4.02674	-0.266181	-2.05228	0.0401428	-1.39639	-1.39542
Cd93	Bcl11a	6.76404	1.34195630020543e-11	10.8723	-0.337268	-2.05126	0.0402418	-1.39532	-1.39532
Aqp3	Zeb2	4.0892	4.32861469095185e-05	4.36365	-0.80575	-2.04939	0.0404241	-1.39336	-1.39291
Lmo1	Zeb1	3.7688	0.000164032	3.78507	-0.740775	-2.05002	0.0403624	-1.39402	-1.39233
Shb	Prrx1	3.7417	0.000182781	3.73807	-0.473737	-2.04954	0.0404094	-1.39352	-1.39164
Syne3	Rorc	3.14732	0.00164774	2.78311	-0.358234	-2.06363	0.0390524	-1.40835	-1.39109
Slc16a7	Zeb1	3.07569	0.00210017	2.67775	-0.43682	-2.06706	0.0387284	-1.41197	-1.3899
Prdm1	Foxp2	3.57707	0.000347472	3.45908	-0.32246	-2.04933	0.0404298	-1.3933	-1.38973
Myh9	Zeb2	2.89037	0.00384794	2.41477	-0.836212	-2.08478	0.0370893	-1.43075	-1.3894
Msx1	Hoxa4	3.03464	0.00240824	2.6183	-0.267416	-2.06924	0.0385237	-1.41427	-1.38892
Dhcr24	Prrx1	4.31702	1.58147064728283e-05	4.80094	-0.631221	-2.04402	0.0409513	-1.38773	-1.38757
Ptprb	Sox15	2.20094	0.0277402	1.55689	-0.260432	-2.4673	0.0136136	-1.86603	-1.38747
Lzts1	Prrx1	6.16688	6.96517571093149e-10	9.15707	-0.696647	-2.04368	0.040985	-1.38738	-1.38738
Pitpnm3	Zeb2	4.74377	2.09777565576335e-06	5.67824	-0.702805	-2.04331	0.0410215	-1.38699	-1.38697
2610035D17Rik	Zeb2	4.25829	2.05998622479905e-05	4.68614	-0.77193	-2.04305	0.0410475	-1.38671	-1.3865
St6gal1	Bcl11a	2.6338	0.00844357	2.07347	-0.368253	-2.13297	0.0329276	-1.48244	-1.38623
Bnc1	Zeb1	3.23382	0.00122146	2.91312	-0.707271	-2.05199	0.040171	-1.39609	-1.38359
Lcp2	Jun	2.81986	0.00480452	2.31835	-0.362463	-2.08769	0.0368258	-1.43385	-1.38244
Gm973	Shox2	4.42807	9.50814921763745e-06	5.0219	-0.46736	-2.03855	0.0414952	-1.382	-1.38191
Dhcr24	Zeb1	2.90174	0.003711	2.43051	-0.640893	-2.07537	0.037952	-1.42077	-1.38172
Adamts19	Myc	2.48206	0.0130625	1.88398	-0.356402	-2.18553	0.0288499	-1.53986	-1.38158
Cdh1	Zeb2	3.94349	8.0302785252863e-05	4.09527	-0.823827	-2.03828	0.0415221	-1.38172	-1.38092
Dusp1	Zfp422	2.80569	0.00502094	2.29921	-0.361632	-2.08806	0.0367927	-1.43424	-1.38061
Itgb6	Zeb2	2.9297	0.00339289	2.46943	-0.754564	-2.07079	0.0383782	-1.41592	-1.38048
Bnc1	En1	3.40936	0.000651146	3.18632	-0.704159	-2.04306	0.0410462	-1.38673	-1.38017
Slc30a1	En1	4.67344	2.96197262150119e-06	5.52842	-0.691592	-2.03663	0.0416869	-1.38	-1.37997
C77080	Zeb2	3.49303	0.000477581	3.32095	-0.77256	-2.04014	0.0413363	-1.38367	-1.37889
Mpzl2	Zeb2	3.78343	0.000154679	3.81057	-0.773076	-2.03647	0.0417029	-1.37983	-1.37829
Lmo1	Zeb2	5.26086	1.43382009441154e-07	6.84351	-0.734798	-2.03369	0.0419827	-1.37693	-1.37693
Capns2	Zeb2	3.76229	0.000168363	3.77375	-0.727771	-2.03486	0.0418646	-1.37815	-1.37648
Robo4	Klf5	2.23201	0.0256141	1.59152	-0.174502	-2.38963	0.0168653	-1.77301	-1.37626
Slc38a1	Tcfl5	2.17433	0.0296803	1.52753	-0.382741	-2.48865	0.0128229	-1.89201	-1.37548
Kif13a	Zeb2	4.64536	3.39477487037472e-06	5.46919	-0.751968	-2.03233	0.0421201	-1.37551	-1.37548
Gja4	Zfp652	2.8159	0.00486406	2.313	-0.157596	-2.07997	0.037528	-1.42564	-1.37459
Mki67	Zeb2	2.59867	0.00935856	2.02879	-0.810881	-2.12959	0.0332057	-1.47879	-1.37414
Serpina3i	Zeb1	3.91063	9.2054885409078e-05	4.03595	-0.622042	-2.03179	0.0421747	-1.37495	-1.37404
Plppr1	Zeb2	4.92534	8.42132166670326e-07	6.07462	-0.627278	-2.03088	0.042267	-1.374	-1.37399
Pkp1	Zeb2	3.72192	0.000197717	3.70396	-0.745897	-2.03179	0.0421746	-1.37495	-1.373
Lurap1l	En1	3.14812	0.00164321	2.78431	-0.743532	-2.04517	0.0408385	-1.38893	-1.37248
Mgat5	Vax2	3.98286	6.80895557522669e-05	4.16692	-0.600986	-2.02895	0.0424634	-1.37199	-1.37132
Slc30a1	Prrx1	5.6393	1.70744099545214e-08	7.76765	-0.688802	-2.02823	0.0425367	-1.37124	-1.37124
Foxq1	En1	3.03112	0.00243647	2.61324	-0.739656	-2.05168	0.040201	-1.39576	-1.37121
Tpsg1	Cenpb	2.048	0.0405601	1.3919	-0.263175	-3.07973	0.00207186	-2.68364	-1.37112
Gnaz	Pknox2	2.91839	0.0035185	2.45364	-0.225917	-2.06159	0.0392472	-1.40619	-1.37031
Gm37168	Hlf	2.5891	0.00962275	2.0167	-0.333879	-2.12671	0.0334446	-1.47567	-1.36911
Sdc1	Zeb2	3.03028	0.00244323	2.61204	-0.747582	-2.0494	0.0404235	-1.39337	-1.36888
Fam83b	Zeb2	4.06509	4.80130393581498e-05	4.31864	-0.758733	-2.02567	0.0427986	-1.36857	-1.3681
Cds1	Zeb1	3.00026	0.00269748	2.56904	-0.7612	-2.05043	0.0403225	-1.39445	-1.36743
Cttnbp2nl	Meis3	2.97396	0.0029398	2.53168	-0.504398	-2.05239	0.0401321	-1.39651	-1.367
Mgat4a	Meis3	3.05412	0.00225725	2.64642	-0.456889	-2.04404	0.0409494	-1.38775	-1.36538
Cebpb	En1	6.00135	1.95685887601939e-09	8.70844	-0.75605	-2.02176	0.0432014	-1.3645	-1.3645
Hdc	Gata3	2.64794	0.00809846	2.0916	-0.31733	-2.10336	0.0354347	-1.45057	-1.36405
Tek	Klf8	2.21452	0.0267932	1.57198	-0.501092	-2.38863	0.0169112	-1.77183	-1.364
Pik3ap1	Rxra	3.19492	0.00139869	2.85428	-0.272469	-2.03387	0.0419649	-1.37711	-1.36346
Abca12	Zeb2	3.01498	0.00257	2.59007	-0.742772	-2.04509	0.0408461	-1.38885	-1.3634
Slc22a23	Zeb2	2.86702	0.00414359	2.38262	-0.610642	-2.06018	0.0393813	-1.40471	-1.36289
Depdc7	Zeb2	3.72688	0.000193864	3.7125	-0.752863	-2.02179	0.0431977	-1.36454	-1.36268
Cybrd1	Hoxa1	3.04318	0.00234094	2.63061	-0.243446	-2.04201	0.0411501	-1.38563	-1.36256
Plxnd1	Sox21	2.47124	0.0134644	1.87081	-0.678169	-2.16487	0.0303977	-1.51716	-1.36198
Samsn1	Bcl11a	6.07974	1.20380667034922e-09	8.91944	-0.392066	-2.01867	0.0435216	-1.3613	-1.3613
Egr3	En1	4.63719	3.53185412838721e-06	5.452	-0.702895	-2.0187	0.0435188	-1.36132	-1.36129
Krt23	En1	4.48357	7.34038848160786e-06	5.13428	-0.686446	-2.01858	0.0435313	-1.3612	-1.36113
Plekhg3	Emx2	5.82312	5.77600596661762e-09	8.23837	-0.702266	-2.01826	0.0435637	-1.36088	-1.36088
Ucp2	Prrx2	3.19562	0.00139529	2.85534	-0.720122	-2.03124	0.0422305	-1.37437	-1.36084
Crim1	Zeb1	2.59041	0.00958628	2.01835	-0.619251	-2.11557	0.0343818	-1.46367	-1.36013
Grhl3	Zeb2	3.94168	8.09120923600495e-05	4.09199	-0.779084	-2.01808	0.0435834	-1.36068	-1.35991
Ncald	Sox21	3.05727	0.0022336	2.651	-0.289657	-2.03788	0.0415619	-1.3813	-1.35949
Sostdc1	Zeb2	3.63029	0.000283098	3.54806	-0.726548	-2.01937	0.0434485	-1.36202	-1.35933
Areg	Zeb2	4.0392	5.36345473900531e-05	4.27056	-0.741613	-2.01726	0.0436686	-1.35983	-1.35932
Adgrf5	Klf3	2.6537	0.00796146	2.09901	-0.120586	-2.09613	0.0360705	-1.44285	-1.35907
Mrvi1	Rarg	2.46819	0.0135799	1.8671	-0.407008	-2.16186	0.0306287	-1.51387	-1.3586
BC016579	Zeb2	4.19911	2.67968889459452e-05	4.57192	-0.768661	-2.01371	0.0440399	-1.35615	-1.3559
Slc40a1	Hoxc5	2.79446	0.00519868	2.28411	-0.464251	-2.06314	0.0390989	-1.40784	-1.35562
Ptprb	Elf3	6.91675	4.62123017514077e-12	11.3352	-0.212024	-2.01269	0.0441469	-1.3551	-1.3551
Padi3	Prrx1	4.53706	5.70437629106816e-06	5.24379	-0.738847	-2.01212	0.0442071	-1.35451	-1.35445
Serpinb2	Zeb2	3.04386	0.00233565	2.63159	-0.775811	-2.03236	0.0421174	-1.37554	-1.35306
Klk10	Zeb2	4.71008	2.47613628942899e-06	5.60623	-0.790328	-2.01012	0.0444183	-1.35244	-1.35241
Prex2	Sox21	3.35201	0.000802259	3.09569	-0.664436	-2.01733	0.0436611	-1.35991	-1.35234
Fgd5	Sox6	2.64181	0.00824635	2.08374	-0.636055	-2.09045	0.036577	-1.43679	-1.35143
Lypd6	Zeb2	4.87148	1.10767742983798e-06	5.95559	-0.54562	-2.00867	0.0445718	-1.35094	-1.35093
Cldn1	Zeb2	2.64106	0.00826467	2.08277	-0.763466	-2.08918	0.0366918	-1.43543	-1.35015
Tns4	Zeb2	2.46549	0.0136827	1.86383	-0.808707	-2.15152	0.0314354	-1.50258	-1.34981
Ifi202b	Zeb2	3.53188	0.00041262	3.38445	-0.71364	-2.0107	0.0443567	-1.35304	-1.3492
Csta1	Zeb2	4.1438	3.41594811034455e-05	4.46649	-0.744916	-2.00696	0.0447537	-1.34917	-1.34885
Klf5	Zeb2	4.31595	1.58917796064729e-05	4.79883	-0.643869	-2.00558	0.0449015	-1.34774	-1.34759
Wnt7b	Zeb2	2.72023	0.00652366	2.18551	-0.729867	-2.06751	0.0386862	-1.41244	-1.3472
Chst11	Prrx1	3.61034	0.000305794	3.51457	-0.660527	-2.00775	0.0446699	-1.34998	-1.34715
Chst11	Shox2	2.97223	0.00295644	2.52923	-0.668553	-2.03127	0.0422281	-1.3744	-1.34621
Slc39a10	En1	3.98832	6.65441151229782e-05	4.17689	-0.702921	-2.00447	0.0450193	-1.3466	-1.34599
Ptprb	Klf5	2.28118	0.0225376	1.64709	-0.239608	-2.27174	0.0231021	-1.63635	-1.34564
Sirpa	Bcl11a	6.04667	1.47867390360906e-09	8.83013	-0.35386	-2.0034	0.0451344	-1.34549	-1.34549
Tshz2	Rel	3.02549	0.00248231	2.60514	-0.518667	-2.02602	0.0427626	-1.36894	-1.34545
Tenm2	Zeb2	2.85665	0.0042814	2.36841	-0.728845	-2.04314	0.0410388	-1.38681	-1.3454
Nek2	Prrx1	3.74238	0.000182284	3.73925	-0.575844	-2.00482	0.0449826	-1.34696	-1.34528
Cd93	Sox4	3.61	0.000306198	3.514	-0.330207	-2.00569	0.044889	-1.34786	-1.34504
Nrarp	Emx2	4.88868	1.01515380914828e-06	5.99347	-0.727899	-2.00266	0.0452139	-1.34473	-1.34472
Esrp1	Zeb2	3.03733	0.00238685	2.62217	-0.765002	-2.02404	0.0429657	-1.36688	-1.34438
Zfp750	Zeb2	4.34993	1.36182628045657e-05	4.86588	-0.745662	-2.00198	0.0452866	-1.34403	-1.34391
Igfbp7	Bcl11a	2.7082	0.00676495	2.16974	-0.204317	-2.06628	0.0388024	-1.41114	-1.34386
Krt79	Zeb2	2.74166	0.00611302	2.21374	-0.774931	-2.05928	0.0394673	-1.40376	-1.34353
Mtmr10	Zeb2	4.20218	2.64360773711599e-05	4.5778	-0.759941	-2.00054	0.0454418	-1.34254	-1.3423
Chst11	Vax2	2.88654	0.00389503	2.40949	-0.670207	-2.03611	0.041739	-1.37946	-1.34226
Dmkn	Zeb2	4.36088	1.29537776099275e-05	4.8876	-0.790875	-2.00028	0.04547	-1.34228	-1.34216
Vdr	Zeb1	2.40475	0.0161833	1.79093	-0.781184	-2.17176	0.0298737	-1.52471	-1.34129
Gja4	Esr1	2.12352	0.0337099	1.47224	-0.192438	-2.5021	0.0123458	-1.90848	-1.34066
Nrros	Atf4	3.53286	0.000411083	3.38607	-0.168072	-2.0018	0.0453066	-1.34384	-1.34009
Elovl7	Zeb1	2.8162	0.00485958	2.3134	-0.759346	-2.04161	0.0411898	-1.38521	-1.33867
Krt80	Zeb2	4.37156	1.2336098315962e-05	4.90882	-0.751958	-1.99679	0.0458483	-1.33868	-1.33856
Fbxo32	Zeb2	3.55061	0.000384334	3.41529	-0.768363	-2	0.0455001	-1.34199	-1.3385
Slc35d3	Maz	4.18858	2.80705891206482e-05	4.55175	-0.125335	-1.99634	0.0458968	-1.33822	-1.33796
Dapp1	Etv4	4.69307	2.69136523473358e-06	5.57003	-0.293473	-1.99595	0.0459397	-1.33781	-1.33779
Ypel2	Sox15	3.58522	0.000336795	3.47263	-0.168746	-1.99865	0.0456466	-1.34059	-1.33754
Enpp2	Pou3f1	3.2283	0.00124526	2.90474	-0.548025	-2.00591	0.044866	-1.34808	-1.33672
Rassf10	Shox2	2.90881	0.00362804	2.44033	-0.748085	-2.02638	0.0427263	-1.3693	-1.33536
Cytip	Bcl11a	5.8748	4.23356998569081e-09	8.37329	-0.441517	-1.99334	0.0462245	-1.33513	-1.33513
Mtus1	Emx2	3.3702	0.000751141	3.12428	-0.557887	-1.99932	0.0455732	-1.34129	-1.33451
Coro1a	Rarg	3.44023	0.000581223	3.23566	-0.333652	-1.99712	0.0458116	-1.33902	-1.3338
Ctnnb1	En1	4.49298	7.02331441238117e-06	5.15346	-0.671924	-1.99174	0.0463993	-1.33349	-1.33343
Dct	Prrx2	4.74076	2.12918956724283e-06	5.67179	-0.665021	-1.99162	0.0464132	-1.33336	-1.33334
Ovol1	Zeb1	3.93286	8.39400699391625e-05	4.07603	-0.785923	-1.99215	0.0463547	-1.33391	-1.33316
Ucp2	En1	2.89948	0.00373781	2.42738	-0.717949	-2.02501	0.0428665	-1.36788	-1.33307
Frem2	Osr2	2.561	0.0104371	1.98142	-0.755059	-2.09148	0.0364854	-1.43788	-1.33216
Col18a1	Zeb2	4.32767	1.5069777955524e-05	4.82189	-0.747231	-1.99045	0.0465409	-1.33217	-1.33203
Zfp423	Irf6	2.75528	0.00586421	2.23179	-0.751571	-2.0436	0.0409936	-1.38728	-1.33145
Sdr42e1	En1	3.12883	0.00175503	2.75572	-0.680437	-2.00456	0.0450098	-1.34669	-1.33081
Dusp4	Elf4	2.36136	0.0182081	1.73973	-0.30079	-2.18301	0.0290354	-1.53707	-1.33054
Dapp1	Zfp422	5.72458	1.03687398881747e-08	7.98427	-0.292434	-1.98771	0.0468442	-1.32934	-1.32934
Tenm2	En1	3.72585	0.000194656	3.71073	-0.709288	-1.98901	0.0467003	-1.33068	-1.32896
Mical2	Prrx1	3.3302	0.000867832	3.06156	-0.71806	-1.99464	0.0460819	-1.33647	-1.32874
Nek2	En1	4.34865	1.36978669639242e-05	4.86335	-0.570905	-1.98713	0.0469076	-1.32876	-1.32864
Ifngr1	Bcl11a	6.10459	1.03064610666102e-09	8.98689	-0.328082	-1.98669	0.0469564	-1.32831	-1.32831
Ly6d	Zeb2	4.26223	2.02393827523571e-05	4.6938	-0.766575	-1.98654	0.046973	-1.32815	-1.32797
1700016K19Rik	Shox2	2.88627	0.00389837	2.40912	-0.637498	-2.02082	0.0432983	-1.36353	-1.32765
Car8	Osr2	2.48015	0.0131329	1.88164	-0.29246	-2.11584	0.0343581	-1.46397	-1.32754
Timp3	Prrx2	3.22209	0.00127261	2.8953	-0.650136	-1.9965	0.0458793	-1.33838	-1.32704
Sh3rf1	Zeb1	2.95264	0.0031507	2.50159	-0.712784	-2.01178	0.0442434	-1.35415	-1.32556
Zbtb16	Zeb2	4.51277	6.39852295463836e-06	5.19392	-0.487441	-1.98393	0.0472637	-1.32547	-1.32542
Slc1a1	Bhlhe22	4.14903	3.33890307565345e-05	4.4764	-0.162827	-1.98374	0.0472849	-1.32528	-1.32499
Mfsd2a	Zeb2	3.62474	0.000289249	3.53873	-0.695089	-1.98575	0.0470608	-1.32734	-1.3248
Gcnt1	Hoxc6	5.49657	3.87238662478464e-08	7.41202	-0.573423	-1.98236	0.0474389	-1.32387	-1.32386
Tll1	En1	2.44731	0.0143928	1.84185	-0.511383	-2.12511	0.0335774	-1.47395	-1.32343
Adgra3	Prrx2	4.48096	7.43077680382039e-06	5.12897	-0.675057	-1.98196	0.0474841	-1.32345	-1.32339
Cldn1	Zeb1	3.52861	0.000417751	3.37908	-0.725897	-1.98542	0.0470973	-1.327	-1.32335
Scube3	Mafb	2.25142	0.0243588	1.61334	-0.296592	-2.26129	0.0237415	-1.62449	-1.32311
Celsr1	Zeb2	3.57505	0.000350154	3.45574	-0.755177	-1.98456	0.0471935	-1.32612	-1.32306
Frem2	Zeb1	2.90433	0.00368035	2.43411	-0.726656	-2.01401	0.0440087	-1.35646	-1.32306
Kbtbd11	Sox15	2.69733	0.00698979	2.15554	-0.628842	-2.04366	0.0409872	-1.38735	-1.32157
Gm32688	Elf3	6.60312	4.02599855992297e-11	10.3951	-0.23014	-1.97992	0.0477131	-1.32136	-1.32136
Prox1	Elf1	4.41897	9.91725945962867e-06	5.00361	-0.523911	-1.97957	0.0477517	-1.32101	-1.32093
Mgat5	Shox2	2.86306	0.00419565	2.3772	-0.597235	-2.0162	0.043779	-1.35873	-1.32065
Egr3	Prrx1	4.31596	1.5891047773139e-05	4.79885	-0.688853	-1.9791	0.0478053	-1.32052	-1.32039
Mgat5	Prrx1	3.75192	0.000175487	3.75576	-0.586546	-1.97987	0.0477181	-1.32132	-1.3198
Sp6	En1	3.24321	0.00118189	2.92742	-0.745182	-1.98841	0.0467662	-1.33007	-1.31973
Slc39a6	Prrx2	3.50758	0.000452195	3.34467	-0.551654	-1.98117	0.0475727	-1.32264	-1.31873
Tspan5	Zeb2	4.22137	2.42822285220596e-05	4.61471	-0.594362	-1.97733	0.0480043	-1.31872	-1.31851
Plce1	Rel	2.9054	0.00366789	2.43558	-0.381424	-2.00907	0.0445294	-1.35135	-1.31845
Dlx3	Prrx1	4.65377	3.25914505673498e-06	5.4869	-0.693303	-1.97699	0.0480433	-1.31837	-1.31834
Mgat5	Tbx15	2.62849	0.00857657	2.06669	-0.608794	-2.05549	0.0398317	-1.39977	-1.31816
Pla2g2f	Zeb2	3.11693	0.00182748	2.73815	-0.724293	-1.99236	0.046332	-1.33412	-1.31808
Acsl5	Zeb2	4.24184	2.21697618601944e-05	4.65424	-0.770162	-1.9766	0.0480874	-1.31797	-1.31778
Sox18	Sox21	2.64288	0.00822038	2.08511	-0.346946	-2.05137	0.0402312	-1.39544	-1.31767
Tspan18	Vax2	3.15277	0.0016173	2.79121	-0.486001	-1.98989	0.0466027	-1.33159	-1.31745
Prex2	Irf6	2.82668	0.00470331	2.3276	-0.664244	-2.01677	0.0437195	-1.35932	-1.3168
Itga2	Zeb2	2.66284	0.00774842	2.11079	-0.744908	-2.04509	0.0408459	-1.38885	-1.31625
Coro1a	Rxra	2.49594	0.0125622	1.90093	-0.34947	-2.09479	0.0361893	-1.44142	-1.31608
Chst11	Zeb1	2.87428	0.00404945	2.3926	-0.661173	-2.00964	0.0444692	-1.35194	-1.31571
Scel	Shox2	4.58273	4.58950741442669e-06	5.33823	-0.739667	-1.97361	0.0484265	-1.31492	-1.31488
S1pr1	Bcl11a	7.10816	1.17597535631187e-12	11.9296	-0.642574	-1.97299	0.0484964	-1.31429	-1.31429
Cldn8	En1	4.54457	5.50482407599369e-06	5.25926	-0.716087	-1.97286	0.0485121	-1.31415	-1.3141
Timp3	En1	3.62441	0.000289621	3.53817	-0.642515	-1.97385	0.0483985	-1.31517	-1.3127
Zfhx3	Jund	2.40142	0.0163317	1.78697	-0.313072	-2.13353	0.032881	-1.48306	-1.31269
Slc16a7	Emx2	3.08603	0.00202849	2.69283	-0.419327	-1.98854	0.0467519	-1.3302	-1.3126
Sema3e	Shox2	2.54976	0.0107796	1.9674	-0.702994	-2.07139	0.0383225	-1.41655	-1.31257
Tgif1	Zeb2	3.24667	0.00116763	2.9327	-0.74757	-1.98107	0.0475838	-1.32254	-1.31251
Gm15987	Zeb2	4.22528	2.38647411616924e-05	4.62224	-0.728208	-1.97082	0.0487449	-1.31207	-1.31187
Plet1	Zeb2	4.07768	4.54875683187001e-05	4.34211	-0.783104	-1.97093	0.0487316	-1.31219	-1.3118
Gtf2ird1	En1	3.89702	9.73833001421609e-05	4.01152	-0.73399	-1.97092	0.0487325	-1.31218	-1.31136
Cyfip2	Klf3	1.99133	0.0464441	1.33307	-0.407184	-3.0116	0.00259877	-2.58523	-1.31049
Dusp22	Tcf4	3.18616	0.00144174	2.84111	-0.700875	-1.98086	0.0476073	-1.32233	-1.30998
Chst11	Zeb2	2.44175	0.0146161	1.83517	-0.694851	-2.10832	0.0350032	-1.45589	-1.30885
Stard13	Sp9	3.00935	0.00261808	2.58202	-0.22179	-1.98974	0.0466191	-1.33144	-1.30878
Prkch	Zeb2	2.38699	0.0169869	1.76989	-0.817698	-2.13503	0.0327586	-1.48467	-1.30813
Krt23	Shox2	2.93249	0.00336253	2.47333	-0.678577	-1.99539	0.0460007	-1.33724	-1.30796
Timp3	Zeb2	2.4587	0.013944	1.85561	-0.68463	-2.09903	0.0358141	-1.44595	-1.30752
Kif21a	Zeb2	3.20165	0.00136643	2.86441	-0.736162	-1.9776	0.0479738	-1.319	-1.30738
Myh14	Prrx1	5.25356	1.49184740178564e-07	6.82628	-0.734047	-1.96587	0.0493136	-1.30703	-1.30703
Wnt16	Zeb1	2.76654	0.0056655	2.24676	-0.562674	-2.01414	0.0439952	-1.35659	-1.30617
Arrdc4	Zeb2	5.29042	1.22036787533721e-07	6.91351	-0.702816	-1.96457	0.0494643	-1.30571	-1.30571
Chst1	Irf6	2.41274	0.0158331	1.80043	-0.582844	-2.11803	0.0341724	-1.46632	-1.30571
Slc16a7	Shox2	3.38755	0.000705203	3.15169	-0.415205	-1.97004	0.0488342	-1.31128	-1.30535
Sostdc1	Tbx18	3.66542	0.000246932	3.60742	-0.706894	-1.96563	0.0493418	-1.30679	-1.30472
Mboat1	Zeb1	2.98874	0.00280127	2.55265	-0.759943	-1.98617	0.0470143	-1.32777	-1.30378
Sh3rf1	En1	3.18992	0.00142312	2.84676	-0.699451	-1.9743	0.0483474	-1.31563	-1.30363
Mycl	En1	3.55855	0.00037291	3.4284	-0.710455	-1.96548	0.0493583	-1.30664	-1.30353
Prex2	Rel	2.83816	0.00453743	2.34319	-0.658577	-2.00025	0.045473	-1.34225	-1.30273
Myzap	Prrx2	2.77814	0.00546707	2.26225	-0.617046	-2.00847	0.0445932	-1.35073	-1.30263
Slc39a10	Prrx1	3.46427	0.00053167	3.27436	-0.689151	-1.9658	0.0493214	-1.30696	-1.30254
Plekho2	Bcl11a	6.72023	1.8144353411189e-11	10.7413	-0.637792	-1.96113	0.0498642	-1.30221	-1.30221
Plekhg3	Prrx2	3.9072	9.33710893061227e-05	4.02979	-0.682768	-1.96182	0.0497833	-1.30292	-1.30214
Dhcr24	Zeb2	2.56435	0.0103369	1.98561	-0.634308	-2.05403	0.0399728	-1.39824	-1.30193
Lzts1	Shox2	3.03333	0.00241872	2.61642	-0.675336	-1.98097	0.047595	-1.32244	-1.30191
Ucp2	Hand2	3.08858	0.00201113	2.69656	-0.7013	-1.97724	0.0480141	-1.31863	-1.30165
Ets2	Zeb2	2.56259	0.0103894	1.98341	-0.749884	-2.05361	0.0400132	-1.3978	-1.30114
Sp6	Vax2	5.37588	7.62079913952508e-08	7.118	-0.734601	-1.96002	0.0499935	-1.30109	-1.30109
Adgra3	Shox2	4.25808	2.06194093071025e-05	4.68572	-0.667527	-1.96014	0.0499798	-1.30121	-1.30103
Il6ra	Zeb2	3.63552	0.000277424	3.55686	-0.735393	-1.96218	0.0497416	-1.30328	-1.30098
Mgat5	Prrx2	3.31238	0.000925063	3.03383	-0.582797	-1.96713	0.0491686	-1.30831	-1.30061
Ackr4	Zeb2	3.56521	0.000363566	3.43942	-0.698108	-1.96244	0.0497112	-1.30355	-1.30054
Zfp366	Etv3	3.42101	0.000623892	3.20489	-0.490257	-1.96263	0.0496889	-1.30374	-1.29859
Sox13	En1	3.20409	0.0013549	2.86809	-0.308168	-1.96855	0.0490052	-1.30976	-1.29849
Slc39a10	Shox2	3.18985	0.00142348	2.84665	-0.690281	-1.96898	0.0489557	-1.3102	-1.29835
Clic4	Sox15	2.17971	0.0292791	1.53344	-0.271576	-2.29584	0.0216853	-1.66383	-1.29818
Gm34983	Sox6	2.34746	0.018902	1.72349	-0.330508	-2.14387	0.0320432	-1.49426	-1.29809
Kank4	Irf6	4.07421	4.61711334634248e-05	4.33563	-0.591628	-1.95705	0.0503413	-1.29808	-1.2977
Cxcr4	Nfib	2.33106	0.01975	1.70443	-0.212509	-2.15338	0.0312885	-1.50462	-1.29739
Nrarp	Zeb1	3.98719	6.68604957100113e-05	4.17483	-0.711226	-1.95684	0.0503661	-1.29786	-1.29731
Nrarp	En1	4.4765	7.58770780437492e-06	5.11989	-0.71098	-1.95616	0.0504457	-1.29718	-1.29711
Myh14	Vax2	3.51295	0.000443164	3.35344	-0.731729	-1.95956	0.0500474	-1.30062	-1.29698
Atg10	Zeb2	3.57622	0.000348603	3.45767	-0.710769	-1.95869	0.0501489	-1.29974	-1.29688
Ltbp1	Sox6	2.77053	0.00559648	2.25209	-0.253108	-2.00214	0.0452699	-1.34419	-1.29574
Dock8	Prrx1	3.15317	0.00161507	2.79181	-0.7308	-1.96764	0.049109	-1.30884	-1.29547
Cybrd1	Pou2f3	2.68722	0.00720505	2.14236	-0.239952	-2.0159	0.0438099	-1.35843	-1.295
Chst11	Prrx2	4.61094	4.00851669620233e-06	5.39702	-0.641998	-1.95346	0.0507652	-1.29443	-1.2944
Il33	Zeb2	3.29611	0.000980333	3.00863	-0.567733	-1.96125	0.0498497	-1.30234	-1.2943
St3gal5	Irx2	1.96706	0.049176	1.30825	-0.292472	-3.13822	0.00169977	-2.76961	-1.2942
Pou3f1	Zeb2	3.86382	0.000111626	3.95223	-0.762614	-1.9533	0.0507841	-1.29427	-1.29337
Cd83	Prdm6	2.67481	0.00747722	2.12626	-0.218855	-2.01552	0.0438502	-1.35803	-1.29243
Rassf2	Sox6	2.80409	0.00504584	2.29707	-0.698741	-1.99236	0.0463321	-1.33412	-1.2912
Mapkapk3	Tcf4	3.44762	0.000565541	3.24754	-0.74854	-1.95448	0.0506447	-1.29547	-1.29089
Cldn8	Shox2	3.86037	0.000113213	3.9461	-0.708	-1.95069	0.0510936	-1.29163	-1.29072
Cebpb	Shox2	4.55419	5.25867171371e-06	5.27912	-0.728992	-1.94953	0.0512317	-1.29046	-1.29042
Ephb6	Zeb2	3.03735	0.00238669	2.6222	-0.624682	-1.96823	0.0490417	-1.30943	-1.28979
Rassf6	En1	2.95845	0.00309189	2.50978	-0.744318	-1.974	0.0483815	-1.31532	-1.28968
Satb1	Zeb2	2.78973	0.00527517	2.27776	-0.655905	-1.99265	0.0463001	-1.33442	-1.28962
Krt23	Vax2	4.32667	1.51379556571559e-05	4.81993	-0.662625	-1.94838	0.05137	-1.28929	-1.28917
Sdr42e1	Shox2	3.76149	0.000168901	3.77237	-0.661956	-1.94905	0.0512895	-1.28997	-1.28862
Edar	En1	3.21259	0.00131545	2.88093	-0.695319	-1.95775	0.0502591	-1.29879	-1.28812
Ccr4	Zeb2	3.98196	6.83506442052602e-05	4.16526	-0.681114	-1.94771	0.0514499	-1.28862	-1.28807
Cebpb	Zeb1	2.83169	0.00463023	2.3344	-0.742293	-1.98504	0.0471404	-1.32661	-1.28775
Gfra1	Rel	3.87496	0.000106644	3.97206	-0.531047	-1.94762	0.0514609	-1.28852	-1.28767
Gm973	Zeb1	3.46752	0.000525285	3.27961	-0.446604	-1.95094	0.0510644	-1.29188	-1.28766
Gtf2ird1	Prrx1	5.39781	6.7460884164101e-08	7.17095	-0.724807	-1.94651	0.0515936	-1.2874	-1.2874
Sbspon	Zeb2	2.1653	0.0303648	1.51763	-0.438313	-2.29193	0.0219097	-1.65936	-1.28727
Lamc3	Irf4	2.75431	0.00588169	2.2305	-0.321259	-1.99534	0.0460058	-1.33719	-1.28721
Alcam	Zeb1	2.46861	0.013564	1.86761	-0.680589	-2.06865	0.0385788	-1.41365	-1.28719
Capns2	Zeb1	4.23566	2.27884190237544e-05	4.64229	-0.69625	-1.94618	0.0516336	-1.28707	-1.28689
Thsd1	Vax2	2.82836	0.00467866	2.32988	-0.2609	-1.98384	0.0472732	-1.32539	-1.28625
Plekho1	Ets2	2.82569	0.00471782	2.32626	-0.503446	-1.98313	0.0473525	-1.32466	-1.28528
Sh2d4a	Zeb1	3.44054	0.00058056	3.23615	-0.72146	-1.94887	0.0513105	-1.28979	-1.28516
Eppk1	Zeb2	4.96505	6.86823651652638e-07	6.16315	-0.742186	-1.94429	0.0518611	-1.28516	-1.28515
Tll1	Osr2	2.2933	0.0218306	1.66093	-0.520345	-2.16078	0.030712	-1.51269	-1.28507
Crim1	Osr2	3.06117	0.00220473	2.65665	-0.572187	-1.96156	0.0498141	-1.30265	-1.28476
Cd93	Erf	6.03852	1.55531674337824e-09	8.80818	-0.320613	-1.94378	0.0519223	-1.28465	-1.28465
Disp1	Shox2	2.60104	0.00929417	2.03179	-0.287231	-2.02275	0.0430989	-1.36553	-1.28406
Gja1	Zeb2	2.50225	0.0123408	1.90866	-0.656808	-2.0516	0.0402085	-1.39568	-1.28355
Neurl1b	Prrx2	3.13661	0.00170915	2.76722	-0.644101	-1.95553	0.0505203	-1.29653	-1.2828
Lzts1	Prrx2	3.31981	0.000900797	3.04537	-0.664434	-1.94889	0.0513091	-1.28981	-1.28263
A330102I10Rik	Zeb1	3.82706	0.00012968	3.88713	-0.608069	-1.94244	0.052084	-1.2833	-1.28227
Tll1	Shox2	2.62417	0.00868598	2.06118	-0.483691	-2.01488	0.0439169	-1.35737	-1.28215
Cyp4f39	Zeb2	3.41383	0.000640561	3.19344	-0.602777	-1.94626	0.0516235	-1.28715	-1.28207
Stard13	Osr2	2.10748	0.035076	1.45499	-0.26947	-2.36886	0.0178428	-1.74854	-1.28156
Bnc1	Hoxd8	4.51514	6.32762954987575e-06	5.19876	-0.668173	-1.93988	0.052394	-1.28072	-1.28067
Krt79	En1	3.01927	0.00253386	2.59622	-0.737425	-1.95979	0.0500208	-1.30085	-1.28044
Wnt16	Zeb2	3.03504	0.00240505	2.61888	-0.5468	-1.9586	0.05016	-1.29964	-1.2803
Il10ra	Klf15	2.50842	0.0121272	1.91624	-0.197477	-2.0454	0.0408159	-1.38917	-1.28027
Alcam	Shox2	3.934	8.35436945845494e-05	4.07809	-0.637396	-1.93997	0.0523836	-1.2808	-1.28015
Pla2g2f	Zeb1	3.18882	0.00142854	2.84511	-0.709095	-1.9503	0.0511408	-1.29123	-1.27987
Cldn8	Prrx1	2.79094	0.00525557	2.27938	-0.719368	-1.98185	0.0474963	-1.32334	-1.27982
Gjb2	Shox2	3.78935	0.000151039	3.82091	-0.731501	-1.94011	0.0523662	-1.28095	-1.27976
Grhl1	Zeb2	2.7131	0.00666565	2.17616	-0.771919	-1.99392	0.0461612	-1.33572	-1.27968
Dok5	Myc	2.03359	0.041993	1.37682	-0.340378	-2.54175	0.0110298	-1.95743	-1.27935
St3gal6	Ar	2.47795	0.0132138	1.87897	-0.615441	-2.05478	0.0399001	-1.39903	-1.27912
Cdc42se2	Erg	5.8825	4.04112583266376e-09	8.3935	-0.159692	-1.93804	0.0526178	-1.27887	-1.27887
Elovl7	Zeb2	3.62695	0.000286792	3.54243	-0.721562	-1.93959	0.0524299	-1.28042	-1.27818
Ebf3	Rel	3.00748	0.00263428	2.57934	-0.620798	-1.95743	0.0502973	-1.29846	-1.27737
Acsbg1	Zeb2	4.28517	1.82596195337235e-05	4.73851	-0.751965	-1.93668	0.0527849	-1.27749	-1.27735
Dhcr24	Foxp2	3.17895	0.00147808	2.8303	-0.601591	-1.94798	0.0514169	-1.28889	-1.27721
Ppp1r14c	Zeb2	4.43115	9.37323396675138e-06	5.02811	-0.658347	-1.93604	0.0528625	-1.27685	-1.27678
Rnd3	Zeb2	2.99345	0.0027584	2.55934	-0.63994	-1.95743	0.0502966	-1.29846	-1.27641
Adora2a	Sox15	4.62489	3.74799971012242e-06	5.4262	-0.331708	-1.9356	0.0529169	-1.27641	-1.27638
Plppr1	Tbx15	2.69223	0.00709769	2.14888	-0.615761	-1.99373	0.0461814	-1.33553	-1.27612
Wnt5a	Zbtb7b	2.39851	0.0164618	1.78352	-0.598326	-2.08351	0.0372044	-1.42941	-1.27528
Ripk4	Shox2	2.97586	0.0029217	2.53436	-0.731769	-1.95737	0.0503041	-1.2984	-1.27508
Rassf6	Prrx1	3.8255	0.000130505	3.88437	-0.729718	-1.93501	0.0529885	-1.27582	-1.27481
Sox21	En1	3.00128	0.00268851	2.57049	-0.67303	-1.95513	0.0505678	-1.29613	-1.27474
Pdgfb	Zeb2	2.64199	0.00824199	2.08397	-0.774053	-2.00086	0.0454071	-1.34288	-1.27348
Chst1	Elf1	4.89567	9.797289343619e-07	6.00889	-0.531397	-1.93251	0.0532969	-1.2733	-1.27329
Chst1	Grhl2	2.32259	0.0202013	1.69462	-0.583933	-2.12196	0.0338412	-1.47055	-1.27279
Dbi	Tcf4	2.96928	0.00298496	2.52506	-0.77115	-1.95494	0.0505907	-1.29593	-1.27226
Adora2a	Sox21	4.8688	1.12278938646735e-06	5.9497	-0.331005	-1.93145	0.0534274	-1.27224	-1.27223
Sox21	Prrx1	2.91388	0.0035697	2.44737	-0.674461	-1.95924	0.0500849	-1.30029	-1.27184
Gclc	Zeb1	2.86365	0.00418785	2.37801	-0.684819	-1.96416	0.049512	-1.30529	-1.27171
Mgat5	Hoxc10	2.84033	0.00450668	2.34614	-0.582545	-1.96627	0.0492672	-1.30744	-1.27123
Mical3	En1	2.38396	0.0171275	1.76631	-0.79802	-2.08413	0.0371488	-1.43006	-1.27051
Dlx3	En1	4.33599	1.45108110457992e-05	4.83831	-0.676614	-1.92981	0.05363	-1.27059	-1.27048
Spsb4	Sox15	2.09152	0.0364818	1.43792	-0.557537	-2.36865	0.0178529	-1.74829	-1.27016
Has3	En1	2.68231	0.00731164	2.13599	-0.72577	-1.98882	0.0467206	-1.33049	-1.2701
Plekho1	Elf3	4.97551	6.50751792151293e-07	6.18658	-0.489589	-1.9293	0.0536932	-1.27008	-1.27008
Krtap17-1	Tbx18	3.37889	0.000727794	3.13799	-0.648912	-1.93476	0.0530201	-1.27556	-1.26995
Rassf9	Shox2	2.71136	0.00670084	2.17387	-0.726412	-1.98325	0.0473395	-1.32478	-1.26984
Mboat1	Prrx1	5.95241	2.64218948329553e-09	8.57804	-0.738257	-1.92882	0.053753	-1.2696	-1.2696
Lzts1	En1	5.04206	4.60550668437068e-07	6.33672	-0.657605	-1.92879	0.0537573	-1.26956	-1.26956
Fam160a1	Zeb1	2.50135	0.0123719	1.90756	-0.644525	-2.03418	0.041933	-1.37744	-1.26933
Lyn	Rarg	2.79971	0.00511492	2.29116	-0.412635	-1.96915	0.0489357	-1.31037	-1.26922
Adamts19	Zbtb7b	3.83653	0.000124783	3.90384	-0.31279	-1.92903	0.0537266	-1.26981	-1.26886
Ide	Zeb2	4.15906	3.19560345121855e-05	4.49545	-0.737115	-1.92791	0.0538659	-1.26869	-1.26844
Dhcr24	En1	5.70372	1.17221809768707e-08	7.93099	-0.595256	-1.92745	0.0539236	-1.26822	-1.26822
Krt23	Prrx1	6.27506	3.49494347651044e-10	9.45656	-0.655456	-1.92725	0.0539485	-1.26802	-1.26802
Prox1	Rel	2.61747	0.00885849	2.05264	-0.529468	-1.99984	0.0455174	-1.34182	-1.26783
Mycl	Prrx1	4.16164	3.15970243840949e-05	4.50035	-0.69654	-1.92709	0.0539682	-1.26786	-1.26762
Kdr	Sox15	3.83938	0.000123346	3.90888	-0.47655	-1.92766	0.0538975	-1.26843	-1.26749
Lgals3	Zeb2	4.27715	1.89297681623622e-05	4.72285	-0.753805	-1.92645	0.0540482	-1.26722	-1.26708
Cebpb	Prrx2	4.07948	4.51366072386364e-05	4.34547	-0.72034	-1.92644	0.0540493	-1.26721	-1.26687
Elovl4	Zeb2	2.56062	0.0104484	1.98095	-0.352635	-2.01302	0.044112	-1.35544	-1.26681
Edn1	Zeb2	3.50233	0.000461209	3.3361	-0.674442	-1.92941	0.0536803	-1.27019	-1.26667
Kit	Etv3	3.58808	0.00033312	3.4774	-0.384883	-1.9279	0.0538678	-1.26867	-1.26614
Nlrp3	Rxra	3.62853	0.00028504	3.54509	-0.231898	-1.92721	0.0539533	-1.26798	-1.26582
Sox21	Xbp1	2.34102	0.019231	1.716	-0.723623	-2.10046	0.035688	-1.44748	-1.26574
Gcnt1	Zeb2	4.66076	3.15040137182954e-06	5.50163	-0.557184	-1.92495	0.0542361	-1.26571	-1.26569
Gadl1	Zeb2	4.52026	6.17651834819546e-06	5.20926	-0.556864	-1.92472	0.0542644	-1.26549	-1.26544
Sema3e	Prrx2	3.44534	0.000570342	3.24386	-0.654232	-1.92838	0.0538081	-1.26915	-1.26482
Mtus1	Zeb2	3.96019	7.4889381963152e-05	4.12558	-0.535782	-1.92449	0.054293	-1.26526	-1.26469
Ppp1r13b	En1	2.41106	0.015906	1.79844	-0.770751	-2.0631	0.0391032	-1.40779	-1.2645
Mgat5	Emx2	3.62217	0.000292141	3.53441	-0.570577	-1.92559	0.0541554	-1.26636	-1.26415
Pthlh	Osr2	2.39208	0.0167532	1.7759	-0.703467	-2.07127	0.0383337	-1.41642	-1.26404
Mtus1	En1	2.89947	0.00373791	2.42737	-0.54399	-1.95228	0.050905	-1.29324	-1.26398
Elovl4	Cxxc5	2.27845	0.0226996	1.64398	-0.374359	-2.13788	0.0325262	-1.48777	-1.2637
Gm32688	Ets2	3.87661	0.000105921	3.97502	-0.223796	-1.92357	0.0544087	-1.26433	-1.26353
Atp8b4	Bcl11a	7.00605	2.45148314259535e-12	11.6106	-0.387215	-1.92274	0.054513	-1.2635	-1.2635
Zfp423	Zfp296	3.01611	0.00256036	2.5917	-0.71286	-1.9421	0.0521245	-1.28296	-1.26319
Lypd6b	Zeb2	2.63989	0.00829331	2.08127	-0.788098	-1.98925	0.0466733	-1.33093	-1.26297
Bnc2	Prrx1	3.47577	0.00050938	3.29296	-0.452548	-1.92603	0.0541002	-1.2668	-1.26295
Emb	Tbx18	2.67952	0.00737281	2.13237	-0.609913	-1.98126	0.0475627	-1.32273	-1.26293
Gm26535	Zeb2	4.36098	1.29480120203357e-05	4.8878	-0.733473	-1.92195	0.0546119	-1.26271	-1.26262
Pthlh	Zeb1	2.64288	0.00822038	2.08511	-0.674308	-1.98752	0.0468645	-1.32916	-1.26202
Kdr	Sox6	4.55297	5.28937413341042e-06	5.2766	-0.474822	-1.92095	0.054738	-1.26171	-1.26167
Dbi	Zeb2	3.30232	0.00095889	3.01823	-0.76089	-1.92808	0.0538456	-1.26885	-1.26159
Il1rl1	Tcf7	2.01229	0.0441893	1.35468	-0.291408	-2.54029	0.0110761	-1.95561	-1.26141
Batf3	Gli2	2.96366	0.00304007	2.51712	-0.194551	-1.94384	0.0519152	-1.28471	-1.26124
Runx3	Sox6	2.70369	0.00685747	2.16384	-0.549408	-1.97394	0.0483888	-1.31525	-1.26031
Slc38a4	Osr2	2.92974	0.00339242	2.46949	-0.682728	-1.94471	0.05181	-1.28559	-1.25943
Cybrd1	Barx2	5.08395	3.69657247198062e-07	6.4322	-0.226932	-1.91861	0.0550334	-1.25937	-1.25937
Dlx3	Xbp1	3.08607	0.00202822	2.69288	-0.678035	-1.93383	0.0531342	-1.27463	-1.25921
Kazn	Xbp1	3.43069	0.000602057	3.22036	-0.536567	-1.92247	0.0545466	-1.26323	-1.25872
Plxnc1	Mbd2	2.50914	0.0121026	1.91712	-0.289253	-2.01832	0.0435578	-1.36093	-1.25859
Ptprj	Erg	3.48614	0.000490053	3.30976	-0.402248	-1.92148	0.0546707	-1.26225	-1.25858
Gjb2	Prrx1	2.76592	0.00567622	2.24594	-0.739742	-1.96197	0.0497654	-1.30307	-1.25838
Afap1l1	Sp9	3.29285	0.000991761	3.00359	-0.380799	-1.92439	0.0543052	-1.26516	-1.25772
Cmtm8	Zeb2	3.47952	0.000502321	3.29902	-0.453878	-1.92046	0.0547992	-1.26123	-1.25748
Rbpj	Bcl11a	2.38214	0.0172126	1.76415	-0.637771	-2.06671	0.0387618	-1.4116	-1.25722
Col15a1	Tfap4	2.87478	0.0040431	2.39329	-0.323241	-1.94719	0.0515115	-1.2881	-1.25691
Gja1	En1	3.81167	0.000138034	3.86002	-0.611883	-1.91695	0.0552439	-1.25772	-1.25669
Gclc	Prrx2	2.79278	0.00522573	2.28185	-0.682046	-1.95619	0.0504428	-1.2972	-1.25645
Ppp1r13b	Shox2	2.55187	0.0107146	1.97002	-0.748009	-2.00232	0.0452508	-1.34437	-1.25586
Fam83b	Zeb1	3.68591	0.000227887	3.64228	-0.718375	-1.91577	0.0553946	-1.25653	-1.25485
Lurap1l	Shox2	2.50105	0.0123825	1.90719	-0.732782	-2.01578	0.0438235	-1.35829	-1.25443
Sp6	Prrx1	3.62938	0.000284103	3.54652	-0.7181	-1.91574	0.055398	-1.25651	-1.25441
Podxl	Etv3	2.98735	0.00281408	2.55066	-0.225812	-1.93418	0.0530904	-1.27498	-1.25372
Tmem154	Snai1	2.54277	0.0109976	1.9587	-0.681806	-2.0019	0.0452951	-1.34395	-1.25341
Scnn1b	Tbx2	1.97356	0.0484323	1.31487	-0.329639	-2.6604	0.00780468	-2.10765	-1.25291
Sdr42e1	Prrx2	2.82738	0.00469305	2.32854	-0.661625	-1.94805	0.0514085	-1.28897	-1.2529
Zfp750	Zeb1	3.24036	0.0011938	2.92307	-0.715469	-1.92054	0.0547895	-1.2613	-1.25245
Coro1a	Ets2	6.97678	3.02012361951071e-12	11.52	-0.3198	-1.9116	0.0559272	-1.25238	-1.25238
Adgra3	Zeb1	3.81977	0.000133574	3.87428	-0.651098	-1.91253	0.0558077	-1.25331	-1.25233
Cytip	Lef1	2.56949	0.0101848	1.99205	-0.441317	-1.99237	0.0463305	-1.33413	-1.25148
Nrarp	Prrx2	3.82958	0.000128364	3.89156	-0.69477	-1.91162	0.0559251	-1.25239	-1.25145
Acsl1	Zeb2	4.26896	1.9638496313639e-05	4.70689	-0.77118	-1.91075	0.0560369	-1.25153	-1.25138
Coro1a	Sox9	2.24778	0.0245904	1.60923	-0.356957	-2.14102	0.0322726	-1.49117	-1.25127
Nrarp	Prrx1	5.03941	4.66976842675145e-07	6.3307	-0.694324	-1.91039	0.0560825	-1.25117	-1.25117
Crtac1	Zbtb7a	2.41666	0.0156639	1.8051	-0.411318	-2.04278	0.041074	-1.38643	-1.25108
Myh14	Shox2	2.60707	0.00913214	2.03943	-0.740184	-1.98258	0.0474143	-1.32409	-1.25093
Adora2a	Elf1	8.42775	3.5237546599792e-17	16.453	-0.327387	-1.9101	0.0561199	-1.25088	-1.25088
Mical3	Shox2	2.57136	0.0101301	1.99439	-0.762106	-1.99041	0.0465454	-1.33212	-1.25023
Slc16a7	Prrx1	2.63231	0.00848071	2.07157	-0.416546	-1.97606	0.0481485	-1.31742	-1.2501
Fgfbp1	Zeb2	2.59177	0.00954848	2.02007	-0.781992	-1.98426	0.0472266	-1.32581	-1.24931
Plxnc1	Rxra	2.04669	0.0406888	1.39052	-0.340922	-2.40096	0.016352	-1.78643	-1.24891
Dct	Hoxc10	6.30839	2.8195181940439e-10	9.54983	-0.637052	-1.90808	0.0563806	-1.24887	-1.24887
Samsn1	Etv4	3.73328	0.000189001	3.72354	-0.371378	-1.90847	0.056331	-1.24925	-1.24788
Cyp4f39	Zeb1	3.4863	0.000489758	3.31002	-0.592106	-1.91038	0.0560846	-1.25116	-1.24759
Tmem154	Tcf4	3.2209	0.00127789	2.89351	-0.653239	-1.91596	0.0553697	-1.25673	-1.24736
Wnk2	Zeb2	2.78103	0.00541872	2.2661	-0.746956	-1.94702	0.0515318	-1.28792	-1.24664
Zfp750	Tcf4	2.59827	0.00936942	2.02829	-0.737225	-1.97922	0.0477907	-1.32066	-1.24632
Epha2	Zeb1	2.54548	0.0109126	1.96207	-0.757916	-1.99187	0.0463851	-1.33362	-1.24572
Cebpb	Prrx1	3.70076	0.000214955	3.66765	-0.712847	-1.90644	0.0565929	-1.24724	-1.24568
Gnaz	Plagl1	2.56053	0.0104513	1.98083	-0.217656	-1.98661	0.046966	-1.32822	-1.24469
Scube3	Zfp652	2.64827	0.00809045	2.09203	-0.251625	-1.96595	0.0493046	-1.30711	-1.24415
Grhl1	Prrx2	3.29143	0.000996811	3.00139	-0.740178	-1.91058	0.0560584	-1.25136	-1.24413
Krt79	Prrx2	3.34352	0.000827225	3.08238	-0.71832	-1.9091	0.0562487	-1.24989	-1.2439
Mboat1	En1	4.38475	1.16119466602488e-05	4.93509	-0.72827	-1.90241	0.0571176	-1.24323	-1.24315
Serpina9	Tbx18	3.63243	0.000280762	3.55166	-0.669032	-1.90393	0.0569197	-1.24474	-1.24272
Slc25a48	Zeb2	2.43671	0.0148217	1.8291	-0.749693	-2.02306	0.0430667	-1.36586	-1.24222
Scube3	Rela	3.24079	0.00119201	2.92372	-0.243093	-1.90991	0.0561447	-1.25069	-1.24207
Stfa3	Zeb2	2.43598	0.0148515	1.82823	-0.73788	-2.02296	0.0430771	-1.36575	-1.24193
Tek	Ebf4	3.37851	0.00072881	3.13739	-0.401986	-1.90631	0.05661	-1.24711	-1.24186
Podxl	Rel	3.17317	0.00150784	2.82164	-0.22306	-1.91193	0.0558848	-1.25271	-1.24178
Pdgfa	Hand2	2.853	0.00433092	2.36342	-0.713943	-1.93292	0.0532463	-1.27371	-1.24149
Gtf2ird1	Emx2	3.7516	0.000175707	3.75521	-0.707772	-1.90122	0.0572731	-1.24205	-1.24079
Tspan13	Zeb2	3.10972	0.00187262	2.72755	-0.568816	-1.91344	0.0556923	-1.25421	-1.24063
1700016K19Rik	Hand2	5.05982	4.19656735814011e-07	6.37711	-0.599049	-1.8997	0.0574723	-1.24054	-1.24054
Tenm2	Prrx2	2.97733	0.00290766	2.53646	-0.684612	-1.92071	0.0547681	-1.26147	-1.24021
Sox5os4	Shox2	3.23603	0.00121203	2.91649	-0.52565	-1.90799	0.0563931	-1.24877	-1.24005
Batf3	Bcl11b	1.95437	0.0506575	1.29536	-0.262055	-2.68221	0.00731367	-2.13586	-1.23957
Spsb4	Barx2	4.24582	2.1779255001443e-05	4.66196	-0.444349	-1.89873	0.0575996	-1.23958	-1.23943
Ctnnb1	Prrx1	2.53373	0.0112856	1.94748	-0.670436	-1.98744	0.046874	-1.32907	-1.23935
Tmem51	Zeb2	3.30675	0.000943866	3.02509	-0.694568	-1.90493	0.0567892	-1.24573	-1.23898
Padi3	En1	3.24587	0.00117094	2.93146	-0.699913	-1.90609	0.0566388	-1.24689	-1.2385
Stard13	Erg	6.44795	1.13372350940999e-10	9.94549	-0.210198	-1.89757	0.0577529	-1.23843	-1.23843
Egr2	Zeb2	3.04371	0.00233681	2.63138	-0.738317	-1.91423	0.0555906	-1.255	-1.23809
Acsbg1	Zeb1	3.27697	0.00104929	2.9791	-0.739843	-1.90475	0.0568125	-1.24556	-1.23806
Fam83g	Zeb2	3.30805	0.000939496	3.0271	-0.733536	-1.9037	0.0569494	-1.24451	-1.23781
Unc5b	Foxp2	2.87883	0.00399155	2.39886	-0.169755	-1.92616	0.0540839	-1.26693	-1.23763
Tmem154	Zeb1	3.98706	6.68968376431907e-05	4.17459	-0.646904	-1.8969	0.0578406	-1.23777	-1.23729
Dlx2	Shox2	2.52425	0.0115945	1.93575	-0.62672	-1.98762	0.0468535	-1.32926	-1.23729
Chn2	Klf11	2.35377	0.018584	1.73086	-0.276942	-2.05249	0.040122	-1.39662	-1.23687
Cd83	Zfp260	2.23011	0.0257404	1.58938	-0.233262	-2.13072	0.0331123	-1.48001	-1.23657
Slc40a1	Vax2	2.39075	0.0168139	1.77433	-0.457864	-2.03439	0.0419125	-1.37766	-1.23641
Mboat1	Prrx2	3.57095	0.000355687	3.44893	-0.726577	-1.89793	0.0577052	-1.23878	-1.23627
Slc22a23	Prrx2	3.0748	0.00210645	2.67645	-0.56685	-1.91059	0.0560576	-1.25137	-1.23623
Krt79	Prrx1	3.3876	0.000705076	3.15176	-0.714775	-1.8997	0.0574726	-1.24054	-1.23555
Sox5os4	Prrx2	2.6817	0.007325	2.13519	-0.537376	-1.94936	0.0512527	-1.29028	-1.23506
Gm33370	Tbx18	3.0655	0.0021731	2.66292	-0.62122	-1.90974	0.0561671	-1.25052	-1.23494
Ccl20	Zeb1	4.59873	4.25082931844889e-06	5.37153	-0.689486	-1.89406	0.0582175	-1.23495	-1.23492
Gjb2	Prrx2	2.97314	0.0029477	2.53052	-0.722179	-1.91538	0.0554438	-1.25615	-1.23487
Nectin1	En1	4.42401	9.68866422507922e-06	5.01374	-0.687177	-1.89376	0.0582575	-1.23465	-1.23458
Iffo2	Tcf4	3.25089	0.00115045	2.93913	-0.72241	-1.90176	0.0572029	-1.24258	-1.23442
Scel	En1	3.76443	0.000166931	3.77746	-0.710574	-1.89457	0.0581494	-1.23545	-1.23428
Chst1	Etv3	3.34329	0.000827904	3.08202	-0.521945	-1.89842	0.0576402	-1.23927	-1.23344
Epha2	Prrx1	4.50947	6.49895907145979e-06	5.18716	-0.719999	-1.89215	0.0584707	-1.23306	-1.23302
Slc30a1	Foxp2	2.84028	0.00450736	2.34608	-0.654417	-1.92468	0.0542695	-1.26544	-1.2326
Slc40a1	Zeb2	2.31935	0.0203759	1.69088	-0.464546	-2.06447	0.0389727	-1.40924	-1.23244
Lypd6	Zeb1	3.16722	0.00153905	2.81275	-0.516179	-1.90223	0.0571406	-1.24306	-1.23216
Pthlh	Tbx15	2.4217	0.0154483	1.81112	-0.684086	-2.0156	0.0438414	-1.35812	-1.23201
Batf3	Gli3	1.95884	0.050132	1.29989	-0.255838	-2.61421	0.00894345	-2.0485	-1.2319
Scel	Prrx2	3.98071	6.87092119043926e-05	4.16299	-0.709426	-1.89145	0.0585639	-1.23237	-1.23189
Abca12	Zeb1	2.33038	0.019786	1.70364	-0.747172	-2.05729	0.0396583	-1.40167	-1.23166
Efnb1	Prrx1	4.10629	4.02066875085268e-05	4.3957	-0.668903	-1.89088	0.0586401	-1.2318	-1.23152
Gadd45a	Zeb2	4.22928	2.34442767219521e-05	4.62996	-0.697311	-1.89073	0.0586597	-1.23166	-1.2315
Cebpb	Emx2	2.49268	0.0126782	1.89694	-0.743996	-1.98958	0.0466371	-1.33127	-1.23118
Slc39a6	Prrx1	4.0339	5.48593336937241e-05	4.26075	-0.527483	-1.89056	0.0586835	-1.23148	-1.2311
Lhx2	Prrx1	3.05121	0.00227919	2.64222	-0.360716	-1.90623	0.0566207	-1.24702	-1.23084
Egr2	En1	2.55447	0.010635	1.97326	-0.760304	-1.97131	0.0486885	-1.31257	-1.23058
Epha2	En1	3.22746	0.00124895	2.90345	-0.722379	-1.89841	0.0576418	-1.23926	-1.23048
Ttc9	Zeb1	2.70323	0.00686689	2.16324	-0.678566	-1.94032	0.0523409	-1.28116	-1.23027
Adgra3	Vax2	2.45189	0.014211	1.84738	-0.681972	-2.00199	0.0452854	-1.34404	-1.23023
Rcsd1	Tcf7	2.11811	0.0341653	1.46641	-0.249692	-2.23153	0.0256463	-1.59098	-1.22962
Cds1	Zeb2	3.91076	9.20049461827169e-05	4.03619	-0.701716	-1.8891	0.0588779	-1.23005	-1.22941
Lzts1	Emx2	4.04194	5.30117408202339e-05	4.27563	-0.643795	-1.88815	0.0590061	-1.2291	-1.22874
Nipal4	Zeb2	4.118	3.82170089474475e-05	4.41774	-0.62557	-1.88801	0.0590248	-1.22897	-1.2287
Sox5os4	Hoxd3	3.55864	0.000372787	3.42854	-0.520515	-1.88987	0.0587753	-1.23081	-1.22822
Sh2d4a	Zeb2	2.88429	0.00392299	2.40638	-0.709138	-1.91517	0.0554707	-1.25594	-1.22785
Slc39a10	Hoxd8	4.15374	3.27090809918934e-05	4.48533	-0.660833	-1.88628	0.0592578	-1.22725	-1.22703
Sgk1	En1	2.59397	0.00948737	2.02285	-0.742326	-1.95751	0.0502879	-1.29854	-1.22696
Myo5a	Osr1	3.30988	0.00093336	3.02995	-0.31973	-1.89236	0.0584427	-1.23327	-1.22679
Gcnt1	Hoxc4	2.53163	0.0113532	1.94488	-0.570684	-1.97268	0.0485325	-1.31397	-1.22669
Nectin1	Prrx2	3.91238	9.13911465473553e-05	4.0391	-0.684288	-1.88577	0.0593266	-1.22675	-1.22612
Foxq1	Zeb1	2.76167	0.00575067	2.24028	-0.695039	-1.92705	0.0539728	-1.26783	-1.22612
Rassf6	Shox2	2.49473	0.0126054	1.89944	-0.747501	-1.9825	0.0474231	-1.32401	-1.22599
Ctnnb1	Shox2	3.40989	0.000649882	3.18717	-0.636483	-1.8892	0.0588652	-1.23014	-1.22565
Myzap	Shox2	2.56665	0.0102685	1.98849	-0.602691	-1.96236	0.0497205	-1.30346	-1.22564
Gm32688	Klf4	2.18711	0.0287346	1.5416	-0.249136	-2.14863	0.0316636	-1.49944	-1.22557
Lurap1l	Prrx2	2.46279	0.013786	1.86056	-0.724164	-1.99221	0.0463478	-1.33397	-1.22552
Tjp1	Pitx2	2.31781	0.0204598	1.6891	-0.439338	-2.05462	0.0399159	-1.39885	-1.22505
Syne3	Nr6a1	2.16663	0.0302627	1.51909	-0.377221	-2.16712	0.0302261	-1.51962	-1.22494
Gfra1	Irf6	2.41849	0.0155849	1.8073	-0.548246	-2.00751	0.0446954	-1.34974	-1.22487
Sh3rf1	Shox2	2.56574	0.0102956	1.98735	-0.694795	-1.96121	0.049854	-1.3023	-1.22449
Chst11	Emx2	4.63506	3.56831313233243e-06	5.44754	-0.617945	-1.88298	0.0597027	-1.22401	-1.22398
Sgk1	Zeb2	2.34314	0.0191223	1.71846	-0.773419	-2.03965	0.0413855	-1.38315	-1.22391
Ovol1	Zeb2	3.26996	0.00107564	2.96833	-0.746518	-1.88998	0.0587613	-1.23091	-1.22349
Fam189a2	Zeb2	2.67217	0.0075362	2.12285	-0.660093	-1.93782	0.0526447	-1.27865	-1.22341
Tspan18	Emx2	2.29549	0.0217049	1.66344	-0.5058	-2.06481	0.0389413	-1.40959	-1.22329
Dapp1	Tcf7	2.07153	0.0383096	1.41669	-0.329778	-2.284	0.0223713	-1.65031	-1.22313
Scel	Zeb2	2.61057	0.00903914	2.04387	-0.730543	-1.94882	0.051317	-1.28974	-1.22263
Sox5os4	Zeb2	2.54736	0.0108543	1.9644	-0.541058	-1.96235	0.049722	-1.30345	-1.22158
Smoc2	Zeb1	3.7146	0.000203529	3.69137	-0.614968	-1.88184	0.0598574	-1.22288	-1.2215
Efnb1	Zeb1	2.32031	0.0203242	1.69199	-0.725213	-2.04774	0.0405851	-1.39163	-1.22124
Kazn	Emx2	2.71144	0.00669922	2.17398	-0.538307	-1.92858	0.0537835	-1.26935	-1.22096
Inpp5d	Mitf	4.21002	2.55343696952987e-05	4.59287	-0.299599	-1.87969	0.0601503	-1.22076	-1.22059
Gtf2ird1	Prrx2	2.83983	0.00451376	2.34546	-0.711608	-1.91142	0.0559508	-1.25219	-1.22032
Afap1l2	Zeb2	2.93397	0.00334655	2.4754	-0.627463	-1.90282	0.0570646	-1.24363	-1.22026
C5ar1	Hlf	3.00674	0.00264068	2.57828	-0.24281	-1.89752	0.0577599	-1.23837	-1.22006
Col18a1	Hand2	3.92464	8.68583349274112e-05	4.06119	-0.705557	-1.8795	0.0601761	-1.22058	-1.21999
Col4a3	Alx3	3.68168	0.000231698	3.63508	-0.241366	-1.88014	0.0600895	-1.2212	-1.21963
Calm4	Zeb1	2.85269	0.00433512	2.363	-0.732732	-1.90887	0.0562785	-1.24966	-1.21918
Cux1	Prrx1	3.42478	0.000615302	3.21091	-0.309462	-1.8823	0.0597958	-1.22333	-1.21915
Efnb1	Emx2	3.03288	0.00242231	2.61577	-0.670355	-1.89493	0.0581019	-1.23581	-1.21908
Rnf43	Shox2	2.37443	0.017576	1.75508	-0.788254	-2.01664	0.0437335	-1.35919	-1.21795
Sox17	Foxk2	3.4801	0.000501226	3.29997	-0.233448	-1.87966	0.060155	-1.22073	-1.21734
Irak2	Ar	2.16721	0.0302186	1.51973	-0.353687	-2.15089	0.0314846	-1.5019	-1.21644
Adora2a	Klf3	2.81779	0.00483557	2.31555	-0.327291	-1.90953	0.0561932	-1.25032	-1.2164
Krtap17-1	Prrx2	2.96373	0.00303933	2.51722	-0.635854	-1.89639	0.0579085	-1.23726	-1.2163
Nectin1	Prrx1	5.22361	1.75465187044506e-07	6.75581	-0.680436	-1.87511	0.0607771	-1.21626	-1.21626
Serpinb7	Zeb1	4.12938	3.6374432305157e-05	4.4392	-0.647568	-1.87457	0.0608523	-1.21572	-1.21548
Epgn	Zeb2	2.30064	0.0214119	1.66934	-0.76736	-2.05018	0.0403473	-1.39419	-1.21542
Emp2	Prrx1	3.42929	0.000605172	3.21812	-0.628854	-1.87835	0.0603335	-1.21944	-1.21537
Tjp1	Tbx15	2.27957	0.0226332	1.64525	-0.441021	-2.06209	0.0391992	-1.40672	-1.21506
Cldn8	Prrx2	4.36135	1.2926266361142e-05	4.88853	-0.679959	-1.87385	0.0609511	-1.21502	-1.21493
Dlx3	Shox2	4.15639	3.23318382557878e-05	4.49037	-0.656782	-1.87376	0.0609642	-1.21493	-1.21471
Sox10	Osr2	2.74793	0.00599723	2.22205	-0.540747	-1.91612	0.0553503	-1.25688	-1.21456
Ly6d	Zeb1	4.04674	5.1936057878723e-05	4.28453	-0.723972	-1.87363	0.0609821	-1.2148	-1.21445
Dhcr24	Prrx2	3.99728	6.40733261710646e-05	4.19332	-0.578672	-1.87369	0.0609725	-1.21487	-1.21444
Zfhx3	Mef2a	3.17377	0.00150475	2.82253	-0.278045	-1.88356	0.0596249	-1.22457	-1.21439
Crim1	Shox2	2.61611	0.00889389	2.05091	-0.564979	-1.93797	0.0526268	-1.27879	-1.2143
Itga2	Zeb1	2.75935	0.0057917	2.23719	-0.697069	-1.91408	0.0556104	-1.25484	-1.2141
C530044C16Rik	Rel	3.69356	0.000221133	3.65535	-0.637968	-1.87431	0.0608882	-1.21547	-1.21399
Tenm2	Shox2	2.53053	0.0113892	1.94351	-0.697924	-1.95755	0.0502823	-1.29859	-1.21397
Krtap17-1	Shox2	2.58424	0.00975931	2.01058	-0.652198	-1.94441	0.0518458	-1.28529	-1.21396
Spsb4	Hoxa4	2.91194	0.0035919	2.44468	-0.444127	-1.89781	0.057721	-1.23867	-1.21392
Tnc	Zeb2	5.62261	1.88089150338951e-08	7.72564	-0.396865	-1.87265	0.0611169	-1.21384	-1.21384
B4galt5	Rarg	2.4492	0.0143172	1.84414	-0.497485	-1.98191	0.0474897	-1.3234	-1.21377
Slc39a10	Zeb2	2.15392	0.0312462	1.5052	-0.7578	-2.15859	0.0308817	-1.5103	-1.21351
Krt23	Prrx2	2.8328	0.00461422	2.3359	-0.647819	-1.90474	0.0568134	-1.24555	-1.21349
Il13ra1	Zeb2	3.85095	0.000117659	3.92938	-0.674934	-1.87278	0.061099	-1.21397	-1.21318
Plet1	Zeb1	3.56163	0.000368561	3.43349	-0.745532	-1.87436	0.0608814	-1.21552	-1.21305
Sox5os4	Prrx1	3.07817	0.00208278	2.68136	-0.51946	-1.88615	0.0592749	-1.22713	-1.21301
Slc38a4	Zeb1	2.95917	0.00308464	2.5108	-0.664505	-1.89291	0.0583702	-1.23381	-1.21272
Arhgap18	Bcl11a	6.91727	4.60430079854688e-12	11.3368	-0.273798	-1.87121	0.0613164	-1.21242	-1.21242
Edar	Prrx1	2.48984	0.0127801	1.89347	-0.698719	-1.96715	0.0491656	-1.30834	-1.21242
Prkcd	Zeb1	2.9918	0.00277341	2.55699	-0.714926	-1.89006	0.0587499	-1.23099	-1.21211
Smoc2	Hoxd4	3.09499	0.00196823	2.70593	-0.615637	-1.88385	0.0595848	-1.22486	-1.21158
Prkch	Prrx2	2.39096	0.0168046	1.77457	-0.767304	-2.00037	0.0454606	-1.34237	-1.21112
Zfp366	Bcl11a	2.95952	0.00308119	2.51128	-0.47274	-1.89115	0.0586043	-1.23207	-1.21109
Ucp2	Zeb2	5.51371	3.51347578791048e-08	7.45426	-0.663827	-1.86973	0.0615206	-1.21098	-1.21098
Arrdc4	Zeb1	3.33551	0.000851427	3.06985	-0.671172	-1.87507	0.0607825	-1.21622	-1.21054
Pde3a	Pou3f1	2.52902	0.0114382	1.94164	-0.619031	-1.95349	0.0507615	-1.29447	-1.21029
Il4	Ybx3	1.95733	0.0503086	1.29836	-0.335347	-2.51322	0.0119636	-1.92214	-1.20992
Lipg	Zeb2	2.28619	0.0222431	1.6528	-0.749065	-2.05024	0.0403411	-1.39425	-1.20981
Fli1	Etv3	3.68001	0.000233223	3.63223	-0.49165	-1.86947	0.0615572	-1.21072	-1.20918
Alx4	Irf6	2.31664	0.0205235	1.68775	-0.628714	-2.0319	0.0421634	-1.37506	-1.20886
BC016579	Tbx18	2.59969	0.00933082	2.03008	-0.738952	-1.93494	0.0529976	-1.27574	-1.20877
Mical2	Foxp2	2.37038	0.0177699	1.75032	-0.722135	-2.00573	0.0448847	-1.3479	-1.20861
Cdh1	Tcf4	3.45934	0.000541493	3.26641	-0.758072	-1.87077	0.0613766	-1.212	-1.20842
Adgra3	Prrx1	2.63826	0.00833333	2.07918	-0.655915	-1.92649	0.0540431	-1.26726	-1.20813
Tmem51	Tcf4	2.58265	0.00980434	2.00858	-0.706086	-1.93786	0.0526406	-1.27868	-1.20811
Ide	Zeb1	2.97171	0.00296145	2.5285	-0.721753	-1.88664	0.0592088	-1.22761	-1.20764
Gjb3	Prrx2	3.12664	0.00176818	2.75247	-0.717296	-1.8775	0.0604502	-1.2186	-1.20683
Stk17b	Meis3	3.31561	0.000914423	3.03885	-0.398684	-1.87166	0.0612541	-1.21286	-1.20682
Cyfip2	Hoxc4	3.0775	0.00208746	2.68038	-0.257078	-1.87948	0.0601795	-1.22055	-1.20662
Edar	Shox2	2.67067	0.00757009	2.1209	-0.681272	-1.91891	0.0549951	-1.25968	-1.20657
Slc31a2	Tcf4	2.24526	0.0247516	1.6064	-0.563694	-2.07103	0.038356	-1.41617	-1.2065
Pdgfb	Tcf4	3.12714	0.00176519	2.75321	-0.726816	-1.87706	0.0605094	-1.21818	-1.20643
Grhl1	Zeb1	3.25616	0.00112929	2.9472	-0.725536	-1.87214	0.0611873	-1.21334	-1.20588
Chst1	Pou3f1	2.16481	0.0304023	1.51709	-0.587188	-2.1337	0.0328676	-1.48323	-1.20572
Prkcb	Elf1	6.54917	5.78579064157791e-11	10.2376	-0.467469	-1.86403	0.0623182	-1.20539	-1.20539
BC016579	En1	2.30274	0.0212933	1.67176	-0.776184	-2.03366	0.0419864	-1.37689	-1.20492
Plekhg3	En1	4.32631	1.51626092665644e-05	4.81923	-0.648734	-1.8633	0.0624197	-1.20468	-1.20458
Scel	Zeb1	2.52542	0.011556	1.93719	-0.730051	-1.94748	0.0514767	-1.28839	-1.20455
Myh14	Prrx2	2.48716	0.0128769	1.89019	-0.731144	-1.95797	0.0502341	-1.299	-1.20437
Mgat5	Hoxc6	5.06412	4.10280832338894e-07	6.38692	-0.552067	-1.86268	0.0625076	-1.20407	-1.20406
Mical2	Zeb2	2.73253	0.00628496	2.2017	-0.685621	-1.90636	0.0566032	-1.24716	-1.2039
Cmtm8	Prrx2	4.21655	2.48065902570713e-05	4.60543	-0.440319	-1.86253	0.0625278	-1.20393	-1.20377
Plxnc1	Cebpb	2.06572	0.0388553	1.41055	-0.320027	-2.24622	0.0246897	-1.60748	-1.20353
Dlx2	Vax2	3.32126	0.000896109	3.04764	-0.58842	-1.86774	0.0617977	-1.20903	-1.20316
Ypel2	Nfia	1.95416	0.0506824	1.29514	-0.218434	-2.49447	0.0126147	-1.89912	-1.20303
Krtap17-1	Zeb1	2.28048	0.0225792	1.64629	-0.685688	-2.04281	0.0410712	-1.38646	-1.20257
Itga2	Hand2	3.44705	0.000566748	3.24661	-0.678828	-1.86412	0.062305	-1.20548	-1.20179
Hs2st1	Zfp652	2.5858	0.00971525	2.01255	-0.224144	-1.92959	0.0536572	-1.27037	-1.20169
4930523C07Rik	Zeb2	3.35548	0.000792268	3.10113	-0.677343	-1.8651	0.0621668	-1.20644	-1.20128
Ptch2	Zeb1	1.93795	0.0526294	1.27877	-0.487123	-2.54735	0.0108543	-1.9644	-1.20126
Egr3	Foxp2	2.3498	0.0187833	1.72623	-0.697675	-2.00397	0.0450729	-1.34608	-1.20059
Gjb3	Zeb2	2.21083	0.0270477	1.56787	-0.796071	-2.0857	0.0370061	-1.43173	-1.2003
Dhcr24	Shox2	3.10882	0.00187833	2.72623	-0.577587	-1.87018	0.0614588	-1.21142	-1.19913
Barx2	Tbx18	3.055	0.00225062	2.6477	-0.646219	-1.87241	0.0611503	-1.2136	-1.19885
Gcnt1	Prrx1	2.18815	0.0286587	1.54274	-0.606791	-2.10034	0.0356988	-1.44735	-1.19836
Bnc2	Shox2	2.31754	0.0204744	1.68879	-0.474507	-2.01637	0.0437608	-1.35891	-1.19833
Ctnnb1	Prrx2	5.05868	4.22172653693991e-07	6.37451	-0.625264	-1.85674	0.0633483	-1.19827	-1.19826
Adgrf5	Sox15	2.65122	0.00802017	2.09582	-0.108454	-1.91233	0.0558334	-1.25311	-1.19787
Rnf130	Erg	7.46997	8.02149991098869e-14	13.0957	-0.168628	-1.85581	0.0634803	-1.19736	-1.19736
Kbtbd11	Sox21	2.0943	0.0362331	1.44089	-0.675451	-2.19243	0.0283485	-1.54747	-1.19685
Tpsg1	Setbp1	2.37204	0.0176903	1.75226	-0.177079	-1.98906	0.0466942	-1.33074	-1.19683
Epha2	Emx2	3.5515	0.000383048	3.41675	-0.706828	-1.85751	0.0632382	-1.19902	-1.19656
Fabp12	Zeb2	2.53711	0.0111772	1.95167	-0.762791	-1.93479	0.0530156	-1.2756	-1.19654
Myh9	Shox2	2.44957	0.0143028	1.84458	-0.786765	-1.95968	0.0500333	-1.30074	-1.1964
Sdr42e1	Zeb1	2.61743	0.00885937	2.0526	-0.651111	-1.91647	0.0553048	-1.25724	-1.19604
Nrarp	Vax2	4.81052	1.50537545770248e-06	5.82236	-0.673932	-1.85435	0.0636885	-1.19594	-1.19593
Wnt7a	Zeb1	2.34548	0.0190027	1.72119	-0.676039	-1.99935	0.0455705	-1.34132	-1.19581
Tnfsf10	Tbx18	2.23524	0.0254015	1.59514	-0.431289	-2.06064	0.0393374	-1.40519	-1.19559
Pde9a	Etv3	2.35432	0.0185567	1.7315	-0.386462	-1.99444	0.0461038	-1.33626	-1.19515
Pthlh	Shox2	2.44782	0.0143723	1.84247	-0.664097	-1.9582	0.0502069	-1.29924	-1.19479
Prdm1	Emx2	2.20537	0.027428	1.56181	-0.327827	-2.08002	0.0375236	-1.4257	-1.19435
Cdc14a	Hoxc10	3.45696	0.000546302	3.26257	-0.279238	-1.85627	0.0634156	-1.1978	-1.19431
Elmo1	Lmx1a	2.98178	0.0028658	2.54275	-0.163446	-1.8717	0.061248	-1.21291	-1.19424
Mgat5	Creb3l2	3.12757	0.0017626	2.75385	-0.552512	-1.86419	0.0622949	-1.20555	-1.19418
Serpina3i	Zeb2	2.33411	0.0195898	1.70797	-0.612867	-2.0022	0.0452628	-1.34426	-1.19405
Chst3	Zeb1	2.84137	0.00449196	2.34756	-0.479877	-1.88241	0.0597806	-1.22344	-1.19379
Slc30a1	Shox2	2.9109	0.00360384	2.44323	-0.638195	-1.87583	0.0606793	-1.21696	-1.19338
Sox5os4	Hoxd4	4.83645	1.3217954907227e-06	5.87884	-0.509699	-1.85171	0.0640675	-1.19336	-1.19335
Bnc1	Prrx2	3.02813	0.0024607	2.60894	-0.642805	-1.86715	0.0618813	-1.20844	-1.19253
Sp6	Shox2	2.63247	0.00847674	2.07177	-0.715677	-1.90924	0.056231	-1.25002	-1.19225
Vsir	Sox21	3.97129	7.14842713497373e-05	4.14579	-0.238283	-1.85071	0.0642108	-1.19239	-1.19194
Slc39a6	En1	4.38555	1.15692260517339e-05	4.9367	-0.516749	-1.85032	0.0642678	-1.19201	-1.19193
Pik3ap1	Jun	2.11032	0.0348305	1.45804	-0.287911	-2.16171	0.0306402	-1.51371	-1.19109
Pou3f1	Zeb1	2.65913	0.00783438	2.106	-0.743598	-1.9031	0.0570277	-1.24391	-1.19101
Prkcq	Bcl11a	6.74917	1.48688772032329e-11	10.8277	-0.367137	-1.8491	0.064443	-1.19082	-1.19082
Gjb3	Prrx1	2.77187	0.00557345	2.25388	-0.720744	-1.88661	0.0592133	-1.22758	-1.19073
Has3	Zeb1	2.50256	0.0123299	1.90904	-0.706772	-1.93672	0.0527798	-1.27753	-1.19072
Arrdc4	Osr2	2.67623	0.00744554	2.1281	-0.679911	-1.89979	0.0574608	-1.24063	-1.19058
St3gal5	Ets2	1.97993	0.0477108	1.32138	-0.223496	-2.37362	0.0176147	-1.75412	-1.19054
Slc35d3	Elk4	6.86917	6.4576843806488e-12	11.1899	-0.117137	-1.84871	0.0644998	-1.19044	-1.19044
Efnb1	En1	2.79405	0.00520521	2.28356	-0.666292	-1.88361	0.059618	-1.22462	-1.19035
Gnaz	Esr1	2.23513	0.0254089	1.59501	-0.224864	-2.05203	0.0401666	-1.39614	-1.19007
Dusp4	Klf5	1.8795	0.0601764	1.22057	-0.39497	-2.8248	0.00473104	-2.32504	-1.18961
Cerk	Erg	3.07591	0.00209858	2.67807	-0.416722	-1.86142	0.0626849	-1.20284	-1.18942
Pla2g4f	Zeb1	4.0567	4.97718687053502e-05	4.30302	-0.586127	-1.84786	0.0646219	-1.18962	-1.18931
Nek2	Shox2	2.67827	0.00740039	2.13075	-0.545968	-1.89785	0.0577153	-1.23871	-1.18917
Chn2	Mbd2	2.98379	0.00284701	2.54561	-0.251965	-1.86609	0.0620282	-1.20741	-1.1891
Cybrd1	Klf3	1.88163	0.0598865	1.22267	-0.344609	-2.79795	0.00514286	-2.28879	-1.18895
Fgf7	Hmga1	3.48181	0.000498033	3.30274	-0.639594	-1.85033	0.0642661	-1.19202	-1.18888
Sh2d4a	Tbx18	2.63866	0.00832333	2.0797	-0.705115	-1.90417	0.0568885	-1.24498	-1.18884
Fabp12	Tcf4	2.82111	0.00478578	2.32005	-0.741176	-1.87892	0.060256	-1.22	-1.18874
Slc6a6	Hand2	4.0084	6.11304594074677e-05	4.21374	-0.585407	-1.84723	0.0647138	-1.189	-1.18862
Pdgfb	Hand2	2.34511	0.0190216	1.72075	-0.769729	-1.98953	0.0466424	-1.33122	-1.18858
Chst1	Mbd2	2.45189	0.014211	1.84738	-0.535949	-1.94892	0.0513047	-1.28984	-1.18852
Ptprb	Elf1	7.74386	9.64427864001257e-15	14.0157	-0.194343	-1.84664	0.0647988	-1.18843	-1.18843
Ddc	Zfp296	3.08208	0.00205559	2.68706	-0.572256	-1.85983	0.06291	-1.20128	-1.18818
Prkcd	Zeb2	2.5509	0.0107444	1.96882	-0.726494	-1.92098	0.0547347	-1.26174	-1.18782
Sp6	Prrx2	2.51954	0.0117508	1.92993	-0.722885	-1.92858	0.0537828	-1.26936	-1.18774
Arl4c	Zeb2	2.69337	0.00707343	2.15037	-0.53417	-1.89355	0.0582845	-1.23445	-1.18745
Cebpb	Foxp2	3.43798	0.000586065	3.23205	-0.691406	-1.84921	0.0644268	-1.19093	-1.18725
Egr2	Prrx1	2.5028	0.0123216	1.90933	-0.745297	-1.93235	0.0533162	-1.27314	-1.18721
Mgat5	Creb3l1	2.04023	0.0413277	1.38376	-0.664417	-2.24455	0.024797	-1.6056	-1.18642
Fgf7	Irf6	2.33711	0.0194334	1.71145	-0.689447	-1.98916	0.0466832	-1.33084	-1.18569
Dmkn	Zeb1	3.66985	0.000242689	3.61495	-0.731206	-1.8449	0.0650517	-1.18674	-1.18523
S1pr1	Etv3	4.07847	4.53339738993661e-05	4.34358	-0.600749	-1.84335	0.0652775	-1.18524	-1.18495
Rassf6	Vax2	3.27107	0.00107141	2.97004	-0.697869	-1.84997	0.0643185	-1.19166	-1.18495
Gpam	Zeb2	3.95196	7.75141097026901e-05	4.11062	-0.288593	-1.8435	0.0652554	-1.18538	-1.1849
Crispld2	Tfap2b	2.98534	0.00283265	2.54781	-0.665025	-1.86131	0.0627009	-1.20273	-1.18471
Abca12	Prrx1	2.45064	0.0142604	1.84587	-0.706456	-1.94437	0.0518506	-1.28525	-1.18461
Sned1	Sox21	2.39667	0.0165449	1.78134	-0.483752	-1.9625	0.0497046	-1.3036	-1.18424
Bnc2	Prrx2	2.53706	0.0111788	1.9516	-0.451058	-1.9199	0.0548699	-1.26067	-1.18419
Dlx2	Prrx2	2.7966	0.00516431	2.28699	-0.591163	-1.87633	0.0606099	-1.21746	-1.18402
Slc7a8	Rxra	3.51071	0.000446914	3.34978	-0.206162	-1.84438	0.0651281	-1.18623	-1.18345
Chn2	Klf3	1.86232	0.0625581	1.20372	-0.396904	-2.94773	0.0032012	-2.49469	-1.18337
Alcam	Prrx1	2.57838	0.00992656	2.0032	-0.627057	-1.90916	0.056241	-1.24995	-1.18303
Fam160a1	Zeb2	2.31793	0.020453	1.68924	-0.631693	-1.99359	0.0461967	-1.33539	-1.1824
Robo4	Bcl11a	3.92768	8.57681287122951e-05	4.06667	-0.138588	-1.84079	0.0656523	-1.18275	-1.18222
Kdr	Etv3	3.89119	9.97552473871681e-05	4.00106	-0.454135	-1.84065	0.0656729	-1.18261	-1.182
Adgrf5	Rxrg	2.32853	0.0198838	1.7015	-0.113412	-1.98745	0.0468723	-1.32908	-1.18161
Mtus1	Foxp2	2.3258	0.0200293	1.69834	-0.554638	-1.98833	0.0467756	-1.32998	-1.18133
Bmper	Rel	3.19799	0.00138388	2.8589	-0.359793	-1.84807	0.0645921	-1.18982	-1.1812
Gm13889	Sox21	2.09819	0.0358879	1.44505	-0.675229	-2.15469	0.0311859	-1.50604	-1.18075
Slc40a1	Hand2	2.27596	0.0228487	1.64114	-0.45289	-2.01199	0.0442211	-1.35437	-1.18007
Egr3	Prrx2	2.97221	0.00295668	2.5292	-0.645408	-1.85657	0.063372	-1.1981	-1.17953
Slc40a1	Shox2	2.173	0.0297802	1.52607	-0.46811	-2.08052	0.0374777	-1.42623	-1.17952
Gm973	Prrx2	5.27003	1.36399097905158e-07	6.86519	-0.419641	-1.83713	0.0661912	-1.1792	-1.1792
Plppr1	Hoxd4	3.04055	0.00236148	2.62682	-0.571859	-1.85212	0.0640087	-1.19376	-1.17902
Sox5os4	Zeb1	2.51005	0.0120716	1.91824	-0.529159	-1.92037	0.0548118	-1.26113	-1.179
Sdc1	Tcf4	2.79251	0.00523011	2.28149	-0.681638	-1.86986	0.0615038	-1.2111	-1.17775
Heyl	Mef2a	3.59434	0.00032522	3.48782	-0.389122	-1.83736	0.0661563	-1.17943	-1.17744
Ucp2	Foxp2	2.84101	0.00449703	2.34707	-0.662015	-1.86454	0.0622463	-1.20589	-1.17742
Plxnd1	Sox15	3.76216	0.000168455	3.77352	-0.572852	-1.83632	0.0663097	-1.17842	-1.17739
Tnfrsf1b	Rarg	2.75938	0.00579116	2.23723	-0.296161	-1.87289	0.0610838	-1.21407	-1.17704
Mgat5	Zeb1	2.76912	0.0056208	2.2502	-0.554728	-1.87172	0.0612448	-1.21293	-1.17704
Alpl	Sox6	4.51796	6.24370540721221e-06	5.20456	-0.430026	-1.83488	0.0665235	-1.17703	-1.17699
Unc5b	Irx5	2.21241	0.0269387	1.56962	-0.183517	-2.04639	0.0407179	-1.39022	-1.17679
Adgrf5	Elf3	6.8346	8.22314996129998e-12	11.085	-0.103287	-1.83407	0.0666435	-1.17624	-1.17624
Atf3	Zeb2	2.32775	0.0199255	1.70059	-0.780133	-1.97956	0.0477529	-1.321	-1.1757
Mest	Rel	2.49103	0.0127375	1.89492	-0.65905	-1.92126	0.0546987	-1.26202	-1.17562
Gja1	Prrx2	3.05282	0.00226699	2.64455	-0.588802	-1.84777	0.0646352	-1.18953	-1.17551
Fgfbp1	Tcf4	2.46216	0.0138102	1.8598	-0.760645	-1.92928	0.0536957	-1.27006	-1.17546
Mycl	Glis3	2.51145	0.0120236	1.91996	-0.692396	-1.91566	0.0554083	-1.25642	-1.17545
Il1rl1	Trps1	2.3617	0.0181913	1.74014	-0.229254	-1.96439	0.0494853	-1.30552	-1.17538
Ptafr	Mbd2	3.14327	0.00167072	2.7771	-0.316849	-1.84365	0.0652348	-1.18552	-1.17525
Cmtm8	Prrx1	3.94124	8.10628933993362e-05	4.09118	-0.433507	-1.83343	0.0667387	-1.17562	-1.17513
Col18a1	Tcf4	5.25496	1.48055015689929e-07	6.82958	-0.687882	-1.83244	0.0668856	-1.17467	-1.17467
Nek2	Vax2	4.05335	5.04902725409037e-05	4.29679	-0.527781	-1.83274	0.0668412	-1.17496	-1.17465
Dock8	Zeb1	3.20243	0.00136272	2.86559	-0.684797	-1.84095	0.0656295	-1.1829	-1.17456
Cybrd1	Foxn3	2.88979	0.00385495	2.41398	-0.218692	-1.85704	0.0633053	-1.19856	-1.17447
Erg	Ovol2	2.52	0.0117355	1.9305	-0.617965	-1.9118	0.0559024	-1.25257	-1.17404
Itgb8	Tbx18	3.83404	0.000126054	3.89944	-0.241892	-1.83217	0.0669258	-1.17441	-1.17364
Crim1	Prrx2	2.68818	0.00718427	2.14362	-0.546616	-1.87788	0.0603975	-1.21898	-1.17297
Slc38a1	Cenpb	2.41859	0.0155809	1.80741	-0.300645	-1.93987	0.0523961	-1.2807	-1.17289
Heyl	Sox15	1.96073	0.0499101	1.30181	-0.51088	-2.36222	0.0181658	-1.74074	-1.17283
Sprr1a	Zeb1	4.71575	2.40817105271487e-06	5.61831	-0.667061	-1.83047	0.0671801	-1.17276	-1.17275
Tll1	Prrx2	2.72627	0.00640547	2.19345	-0.447809	-1.87206	0.0611987	-1.21326	-1.17255
Nectin1	Emx2	4.9056	9.31417858356206e-07	6.03086	-0.66421	-1.83024	0.0672138	-1.17254	-1.17254
Slc23a2	Zeb2	3.15725	0.00159264	2.79788	-0.417098	-1.84012	0.0657507	-1.1821	-1.17238
Depdc7	Tcf4	3.29472	0.000985194	3.00648	-0.68497	-1.8362	0.066328	-1.1783	-1.17232
Rab27b	Zeb2	4.88208	1.04972768113011e-06	5.97892	-0.576658	-1.82959	0.0673117	-1.17191	-1.1719
Tns4	Shox2	2.84973	0.00437558	2.35896	-0.699164	-1.85765	0.0632182	-1.19916	-1.17187
Ide	Tcf4	3.28031	0.00103692	2.98426	-0.702675	-1.83538	0.0664492	-1.17751	-1.17123
Adora2a	Elf3	6.9812	2.92671429270096e-12	11.5336	-0.313621	-1.82887	0.0674185	-1.17122	-1.17122
Sprr1a	Tcf4	2.83233	0.00462097	2.33527	-0.676955	-1.85836	0.0631182	-1.19985	-1.17103
Slc22a23	Prrx1	4.13145	3.6048295385362e-05	4.44312	-0.54288	-1.82871	0.067443	-1.17106	-1.17085
Lurap1l	Tcf4	3.47763	0.000505877	3.29596	-0.665414	-1.83159	0.0670131	-1.17384	-1.17079
Ebf3	Zbtb7b	2.8898	0.00385491	2.41399	-0.587047	-1.85277	0.0639152	-1.1944	-1.17054
Sox5os4	Hoxc10	2.80769	0.00498981	2.30192	-0.512001	-1.85983	0.0629095	-1.20128	-1.17015
Exoc6	Bcl11a	8.18706	2.67675270784597e-16	15.5724	-0.150837	-1.82774	0.0675886	-1.17013	-1.17013
Slc39a10	Glis3	3.28182	0.0010314	2.98657	-0.642129	-1.83375	0.0666911	-1.17593	-1.16971
Eya2	Zeb2	2.49913	0.0124498	1.90484	-0.546312	-1.91173	0.0559102	-1.25251	-1.16964
Slco2b1	Sox4	4.23432	2.29242803202569e-05	4.6397	-0.262219	-1.82683	0.067725	-1.16925	-1.16911
Kdr	Elf3	6.94721	3.72576455260064e-12	11.4288	-0.450519	-1.82661	0.0677581	-1.16904	-1.16904
Acsl1	Hand2	3.52533	0.000422952	3.37371	-0.739397	-1.82913	0.0673797	-1.17147	-1.16894
Tspan13	Hoxc6	2.57698	0.0099669	2.00144	-0.562837	-1.89273	0.0583935	-1.23364	-1.16891
Cdh1	Hand2	3.64466	0.000267745	3.57228	-0.741331	-1.82813	0.0675306	-1.1705	-1.1689
Shb	En1	4.5695	4.88885794566144e-06	5.31079	-0.422548	-1.82587	0.0678696	-1.16832	-1.1683
Sox17	Dnajc21	2.40534	0.0161573	1.79163	-0.240693	-1.93824	0.052594	-1.27906	-1.16812
Chst1	Klf5	2.15073	0.0314972	1.50173	-0.572107	-2.07931	0.0375886	-1.42494	-1.16812
2610035D17Rik	Hand2	4.02052	5.80686026944177e-05	4.23606	-0.689413	-1.82557	0.0679147	-1.16804	-1.16769
Dct	Emx2	3.97631	6.99933990461637e-05	4.15494	-0.609417	-1.82554	0.0679191	-1.16801	-1.16759
Lyn	Ets2	5.11836	3.08199958515931e-07	6.51117	-0.382606	-1.82509	0.0679878	-1.16757	-1.16757
Jph2	Bcl6	3.08193	0.0020566	2.68685	-0.453298	-1.83786	0.0660827	-1.17991	-1.16747
Trim29	Tcf4	2.87741	0.0040095	2.39691	-0.678006	-1.85042	0.0642529	-1.19211	-1.16746
Ephb6	En1	3.59787	0.00032084	3.49371	-0.577851	-1.82616	0.0678261	-1.1686	-1.16669
Acsl5	Zeb1	2.70185	0.0068955	2.16143	-0.729328	-1.86866	0.0616701	-1.20993	-1.1666
Itga3	Hand2	3.29672	0.000978197	3.00957	-0.665488	-1.82986	0.0672703	-1.17218	-1.16633
Kank4	Ovol2	2.44181	0.0146137	1.83524	-0.581239	-1.9236	0.0544051	-1.26436	-1.16606
Smoc2	Osr2	2.6084	0.00909674	2.04111	-0.615412	-1.88318	0.0596764	-1.2242	-1.16602
Serpinb7	Zeb2	3.64442	0.000268	3.57187	-0.630846	-1.82507	0.0679903	-1.16755	-1.16596
Kazn	En1	3.72232	0.000197397	3.70466	-0.508661	-1.82458	0.0680648	-1.16708	-1.16591
Il4	Bcl11a	3.88991	0.000100283	3.99877	-0.252531	-1.82391	0.0681649	-1.16644	-1.16584
Edar	Prrx2	2.9611	0.00306542	2.51351	-0.653528	-1.84221	0.0654446	-1.18413	-1.16552
Myog	Rfx2	2.58492	0.00974012	2.01144	-0.191838	-1.88688	0.0591771	-1.22785	-1.16532
Irak2	Tbx15	3.12466	0.00178011	2.74955	-0.304684	-1.83315	0.0667805	-1.17535	-1.16468
Atf3	Hand2	3.3153	0.000915444	3.03837	-0.723046	-1.82773	0.0675894	-1.17012	-1.16467
Adgrf5	Dnajc21	2.40534	0.0161573	1.79163	-0.109824	-1.93309	0.0532246	-1.27389	-1.16417
4930438E09Rik	Bcl6	2.67709	0.00742656	2.12921	-0.526117	-1.86891	0.061636	-1.21017	-1.16365
Gjb2	Xbp1	2.48734	0.0128702	1.89042	-0.719185	-1.90744	0.0564639	-1.24823	-1.16363
Slc6a6	Tcf4	3.67166	0.000240981	3.61802	-0.577317	-1.82219	0.0684256	-1.16478	-1.16336
Cebpb	Tcf4	2.6667	0.00765993	2.11577	-0.699221	-1.87007	0.0614738	-1.21131	-1.16328
Slc16a7	Prrx2	4.05525	5.00812468809351e-05	4.30032	-0.381931	-1.82068	0.0686559	-1.16332	-1.16303
Wnt7a	Zeb2	2.0523	0.0401403	1.39642	-0.733983	-2.17281	0.0297944	-1.52587	-1.1628
Cldn4	Shox2	2.46204	0.013815	1.85965	-0.736746	-1.91273	0.0557831	-1.2535	-1.16224
Csta1	Zeb1	2.42693	0.0152271	1.81738	-0.714374	-1.9232	0.0544547	-1.26396	-1.16208
Tll1	Vax2	2.22821	0.0258662	1.58727	-0.483127	-2.01264	0.0441527	-1.35504	-1.16193
Plekho2	Nr6a1	2.18508	0.0288833	1.53935	-0.663821	-2.04166	0.0411856	-1.38525	-1.16191
Sbspon	Zeb1	2.01177	0.0442437	1.35415	-0.425522	-2.22925	0.0257975	-1.58842	-1.16178
Lyve1	Ets2	5.13748	2.78443046790528e-07	6.55526	-0.299392	-1.81901	0.0689096	-1.16172	-1.16172
Gpr65	Elf1	6.00212	1.94753276111029e-09	8.71052	-0.256342	-1.81878	0.0689446	-1.1615	-1.1615
Chst11	Hoxc10	2.28777	0.022151	1.65461	-0.650424	-1.97815	0.0479121	-1.31955	-1.16114
Timp3	Shox2	2.38688	0.0169919	1.76976	-0.629647	-1.9356	0.0529164	-1.27641	-1.16109
Sgk1	Shox2	2.46321	0.0137698	1.86107	-0.724468	-1.91033	0.0560907	-1.25111	-1.1606
Acsl1	Tcf4	2.82907	0.00466842	2.33083	-0.746257	-1.84675	0.0647835	-1.18854	-1.16021
Mical2	En1	2.45315	0.0141613	1.8489	-0.687643	-1.91187	0.0558934	-1.25264	-1.1595
Nlrp3	Mbd2	2.07035	0.0384194	1.41545	-0.257381	-2.14346	0.0320763	-1.49382	-1.1595
Arhgap27	Tcf4	2.16882	0.0300964	1.52149	-0.666499	-2.04972	0.0403914	-1.39371	-1.15944
Egr2	Tcf4	3.09749	0.00195165	2.7096	-0.705332	-1.8286	0.067459	-1.17096	-1.1594
Lyn	Elf3	8.15457	3.50428514523327e-16	15.4554	-0.380811	-1.81648	0.0692972	-1.15928	-1.15928
Tnfrsf19	Tcf7l1	3.80576	0.000141368	3.84965	-0.495326	-1.81702	0.0692141	-1.15981	-1.15898
Gtf2ird1	Vax2	4.62836	3.68575750221863e-06	5.43347	-0.675784	-1.81617	0.0693437	-1.15899	-1.15897
Aff1	Zeb2	2.56424	0.0103402	1.98547	-0.714698	-1.88313	0.0596823	-1.22415	-1.15861
Cytip	Ybx3	2.22666	0.0259698	1.58553	-0.444495	-2.00771	0.0446737	-1.34995	-1.15812
Chst11	Hoxd8	2.49876	0.0124628	1.90439	-0.6229	-1.8975	0.0577618	-1.23836	-1.15799
Ednrb	Etv3	3.11127	0.00186285	2.72982	-0.560067	-1.82633	0.0678013	-1.16876	-1.15778
Ebf1	Irx4	2.32147	0.0202615	1.69333	-0.641785	-1.95728	0.050315	-1.2983	-1.15766
Pdlim1	Zeb2	2.54626	0.0108883	1.96304	-0.614881	-1.88574	0.0593295	-1.22673	-1.15757
Exoc6	Rarg	2.01142	0.044281	1.35378	-0.177876	-2.21921	0.0264724	-1.57721	-1.15751
Tll1	Emx2	3.26314	0.00110185	2.95788	-0.43505	-1.82127	0.068566	-1.16389	-1.15744
Nek2	Prrx2	2.33348	0.019623	1.70723	-0.561016	-1.95173	0.0509703	-1.29268	-1.15743
Ptk2b	Hand2	3.45804	0.000544125	3.2643	-0.692813	-1.81734	0.0691647	-1.16012	-1.15695
Zfp366	Elf1	5.70797	1.14331044972856e-08	7.94184	-0.453735	-1.8136	0.0697398	-1.15652	-1.15652
Ypel2	Elf4	2.44266	0.0145796	1.83625	-0.159977	-1.91114	0.0559867	-1.25192	-1.15646
Lamc3	Rela	2.79261	0.00522844	2.28163	-0.292645	-1.84601	0.0648906	-1.18782	-1.15627
Plek	Elf1	6.47011	9.79315327133659e-11	10.0091	-0.437768	-1.81301	0.0698304	-1.15596	-1.15596
Mpzl2	Tcf4	3.26784	0.00108373	2.96508	-0.692619	-1.81947	0.0688391	-1.16216	-1.15584
Plek	Mbd2	2.11006	0.0348533	1.45776	-0.501359	-2.09296	0.0363528	-1.43946	-1.15528
Krt5	Osr2	2.27131	0.0231282	1.63586	-0.718652	-1.97796	0.0479335	-1.31936	-1.15519
Casz1	Prrx1	2.37	0.0177882	1.74987	-0.663252	-1.93284	0.0532555	-1.27364	-1.1543
Zfp366	Mbd2	3.09951	0.00193842	2.71255	-0.455926	-1.82254	0.0683733	-1.16511	-1.15379
Rnd3	Emx2	2.95938	0.0030826	2.51108	-0.598216	-1.82931	0.0673536	-1.17164	-1.15349
Dennd4a	Atf3	2.58721	0.00967565	2.01432	-0.347064	-1.87238	0.0611537	-1.21358	-1.15343
Mtus1	Zfp449	3.21642	0.00129801	2.88672	-0.504388	-1.81822	0.0690311	-1.16096	-1.15342
Lgals3	Tcf4	2.37302	0.0176434	1.75342	-0.755336	-1.93048	0.0535478	-1.27126	-1.15338
Slc40a1	Alx3	2.79446	0.00519868	2.28411	-0.415187	-1.84222	0.0654428	-1.18414	-1.15304
Tnfrsf19	Zeb2	4.08659	4.37763350616209e-05	4.35876	-0.493331	-1.80991	0.07031	-1.15298	-1.15273
Alcam	Tcf4	3.19361	0.00140503	2.85231	-0.596495	-1.81811	0.0690473	-1.16085	-1.1527
Irf8	Elf3	9.61438	6.9524299810338e-22	21.1579	-0.360757	-1.80958	0.0703609	-1.15267	-1.15267
Cmtm8	Shox2	4.16798	3.07312122816015e-05	4.51242	-0.427868	-1.80934	0.0703984	-1.15244	-1.15226
Gm15987	Zeb1	2.70693	0.00679079	2.16808	-0.684991	-1.85155	0.0640903	-1.19321	-1.15214
Cdc14a	Hand2	2.59762	0.00938721	2.02746	-0.281226	-1.86867	0.0616682	-1.20994	-1.15196
Gcnt1	Thra	3.32125	0.000896154	3.04762	-0.525852	-1.81416	0.0696525	-1.15706	-1.1519
Abca12	Prrx2	2.90991	0.00361538	2.44185	-0.66546	-1.83068	0.0671483	-1.17296	-1.15168
Hmgcs2	Osr2	2.21473	0.0267787	1.57221	-0.336206	-2.00511	0.0449511	-1.34726	-1.15165
Irf4	Runx1	6.21226	5.22282224830399e-10	9.28209	-0.281377	-1.80838	0.0705476	-1.15152	-1.15152
Gpam	Prrx2	3.5008	0.000463859	3.33361	-0.283327	-1.8096	0.0703581	-1.15269	-1.15003
Cd36	Bcl11a	7.84185	4.43952990340198e-15	14.3527	-0.400888	-1.80679	0.0707954	-1.14999	-1.14999
Mycl	Shox2	2.82194	0.00477348	2.32116	-0.663441	-1.83578	0.0663908	-1.17789	-1.14968
Lzts1	Hoxc10	2.53999	0.0110855	1.95525	-0.640206	-1.87759	0.0604377	-1.21869	-1.14964
Cgnl1	Zbtb7b	2.79562	0.00518002	2.28567	-0.164118	-1.8366	0.0662696	-1.17869	-1.14809
Ackr3	Tbx18	2.22732	0.0259259	1.58627	-0.528051	-1.99175	0.046398	-1.3335	-1.148
Slc31a2	Snai1	2.51875	0.0117772	1.92896	-0.514007	-1.88002	0.0601056	-1.22109	-1.14767
Satb1	Tbx18	2.83223	0.00462245	2.33513	-0.604383	-1.83254	0.0668707	-1.17476	-1.14762
Slc30a1	Emx2	3.00021	0.00269791	2.56897	-0.619827	-1.82051	0.0686813	-1.16316	-1.14756
Slc40a1	Prrx1	2.76296	0.00572792	2.242	-0.414549	-1.83935	0.0658634	-1.18136	-1.14743
Gpam	Hoxc5	2.01943	0.0434421	1.36209	-0.341248	-2.18257	0.0290676	-1.53659	-1.14723
Fli1	Sox15	4.27223	1.93531763804723e-05	4.71325	-0.474156	-1.80379	0.0712639	-1.14713	-1.14702
Sema3e	Zeb1	2.67028	0.00757869	2.12041	-0.627667	-1.85047	0.0642465	-1.19215	-1.14668
Gm35154	Ets1	2.66721	0.00764833	2.11643	-0.261788	-1.85068	0.0642151	-1.19236	-1.14647
Mpzl2	Prrx1	2.32776	0.0199249	1.7006	-0.736737	-1.93846	0.0525667	-1.27929	-1.14603
Sox21	Shox2	2.55775	0.0105352	1.97736	-0.643208	-1.86946	0.0615587	-1.21071	-1.14603
Spsb4	Pou3f1	2.69506	0.00703769	2.15257	-0.431618	-1.84588	0.0649099	-1.18769	-1.14575
Slc16a7	En1	2.77086	0.00559089	2.25252	-0.385444	-1.83645	0.0662916	-1.17854	-1.14562
Tspan18	Prrx1	3.0772	0.00208952	2.67995	-0.43964	-1.81449	0.069603	-1.15737	-1.14541
Eppk1	Tbx18	2.39224	0.016746	1.77609	-0.730434	-1.91299	0.0557497	-1.25376	-1.14532
Pthlh	Hand2	4.50257	6.71357630155734e-06	5.17305	-0.609607	-1.8017	0.0715928	-1.14513	-1.14509
Slc23a2	Prrx1	3.64593	0.000266429	3.57442	-0.408858	-1.80239	0.0714836	-1.14579	-1.14429
2700046A07Rik	Sox6	2.20595	0.0273876	1.56245	-0.51244	-1.99912	0.0455954	-1.34108	-1.14427
Gjb2	Vax2	2.22598	0.0260155	1.58477	-0.749082	-1.98675	0.0469498	-1.32837	-1.14422
Serpinb2	Zeb1	3.34846	0.000812606	3.09012	-0.691124	-1.80546	0.0710033	-1.14872	-1.14413
BC016579	Zeb1	2.41015	0.015946	1.79735	-0.727776	-1.90531	0.0567401	-1.24611	-1.14399
Tenm2	Hoxd8	3.40248	0.000667775	3.17537	-0.642573	-1.80436	0.0711748	-1.14767	-1.14391
Lypd6	Hand2	3.48066	0.000500178	3.30088	-0.488827	-1.80335	0.0713339	-1.1467	-1.14389
Acsl1	Osr2	2.46954	0.0135287	1.86874	-0.762188	-1.88766	0.0590718	-1.22862	-1.14387
Atp8b4	Mbd2	2.79175	0.00524234	2.28047	-0.369636	-1.83212	0.0669341	-1.17435	-1.14372
Galnt9	Sox6	2.96051	0.00307131	2.51268	-0.391847	-1.81775	0.0691018	-1.16051	-1.1429
Aqp1	Irf6	2.1399	0.0323631	1.48995	-0.726852	-2.04388	0.0409653	-1.38758	-1.14265
Ank	Zeb1	1.93795	0.0526299	1.27877	-0.216809	-2.31787	0.0204562	-1.68918	-1.14261
Igfbp3	Sox21	2.51329	0.0119612	1.92222	-0.384257	-1.87442	0.0608719	-1.21558	-1.14203
Lurap1l	Hand2	2.8166	0.00485356	2.31394	-0.663957	-1.8276	0.0676091	-1.17	-1.14186
Alpl	Pou3f1	2.39971	0.0164081	1.78494	-0.4477	-1.90552	0.056713	-1.24632	-1.14152
Cyfip2	Plagl1	1.85649	0.0633839	1.19802	-0.352102	-2.59616	0.00942719	-2.02562	-1.14138
Krt79	Emx2	2.65821	0.0078557	2.10482	-0.694567	-1.84609	0.0648793	-1.18789	-1.14131
Ucp2	Shox2	2.12449	0.033629	1.47329	-0.728023	-2.05391	0.0399846	-1.39811	-1.14105
Padi3	Emx2	2.94506	0.00322894	2.49094	-0.667079	-1.81667	0.0692683	-1.15947	-1.14102
Slc6a6	Zeb2	3.58602	0.000335764	3.47397	-0.569909	-1.79927	0.0719766	-1.14281	-1.14093
Rhpn2	Zeb2	4.01392	5.97177777160831e-05	4.2239	-0.433057	-1.79759	0.0722418	-1.14121	-1.14088
Epas1	Trps1	3.92751	8.5829352582463e-05	4.06636	-0.466255	-1.79732	0.0722846	-1.14095	-1.14048
Epha2	Vax2	4.44981	8.59454369174217e-06	5.06578	-0.683742	-1.7968	0.0723676	-1.14046	-1.14041
Dct	Hoxd8	3.54407	0.000394004	3.4045	-0.60052	-1.79897	0.072023	-1.14253	-1.14033
Irf8	Rarg	2.36803	0.0178832	1.74755	-0.381694	-1.91466	0.0555355	-1.25543	-1.14011
Mtus1	Shox2	4.0808	4.48811930748452e-05	4.34794	-0.497983	-1.79653	0.0724096	-1.1402	-1.13995
Cyp4f39	Tcf4	3.07697	0.00209114	2.67962	-0.561835	-1.80859	0.0705142	-1.15172	-1.13991
Kif21a	Tcf4	3.87968	0.000104593	3.9805	-0.668906	-1.79675	0.0723756	-1.14041	-1.13983
Sgk1	Tcf4	2.82016	0.00479992	2.31877	-0.692056	-1.82471	0.0680454	-1.1672	-1.13955
Gm34983	Rxra	2.47859	0.0131904	1.87974	-0.289087	-1.87988	0.0601247	-1.22095	-1.13953
Dusp1	Bach2	1.82359	0.0682147	1.16612	-0.478836	-2.83181	0.00462847	-2.33456	-1.1395
Slc39a10	Prrx2	2.79666	0.0051633	2.28707	-0.639596	-1.82664	0.0677544	-1.16906	-1.13926
Abca1	Elf3	3.51146	0.000445652	3.351	-0.381958	-1.79812	0.0721578	-1.14172	-1.13923
Col13a1	Atf3	2.20707	0.0273089	1.5637	-0.67996	-1.98977	0.0466159	-1.33147	-1.13875
Dlx3	Prrx2	3.60711	0.000309622	3.50917	-0.629502	-1.79665	0.0723918	-1.14031	-1.13859
Plekho2	Hes1	2.89414	0.00380202	2.41999	-0.591249	-1.81713	0.0691969	-1.15991	-1.13825
Wnk2	Tbx18	2.56228	0.0103987	1.98302	-0.71346	-1.85917	0.0630033	-1.20064	-1.13819
Gjb3	En1	2.31637	0.0205381	1.68744	-0.738084	-1.93244	0.0533057	-1.27323	-1.13817
Lipg	Tcf4	2.29444	0.0217652	1.66224	-0.709786	-1.9417	0.0521732	-1.28255	-1.13785
Tgm3	Zeb1	2.8183	0.00482793	2.31624	-0.68876	-1.82232	0.0684067	-1.1649	-1.13725
Sgip1	Zbtb7b	2.57397	0.010054	1.99766	-0.646629	-1.85547	0.0635293	-1.19703	-1.13701
Tjp1	Erg	4.39368	1.11449094492834e-05	4.95292	-0.380434	-1.79313	0.0729528	-1.13696	-1.1369
Pik3ap1	Ets2	5.90367	3.5549233482693e-09	8.44917	-0.243341	-1.79273	0.0730166	-1.13658	-1.13658
Ednrb	Bcl11a	3.07239	0.00212353	2.67294	-0.553657	-1.80516	0.0710499	-1.14844	-1.13654
Mest	Zbtb7b	2.89959	0.00373652	2.42753	-0.62193	-1.81462	0.0695826	-1.1575	-1.13633
Adgra3	Tcf4	2.83541	0.00457672	2.33945	-0.618992	-1.81951	0.0688343	-1.16219	-1.13611
Heyl	Tead4	3.02346	0.00249903	2.60223	-0.38202	-1.80675	0.0708014	-1.14996	-1.13594
Myog	Ascl2	4.66251	3.12381398353641e-06	5.50531	-0.181099	-1.79168	0.0731842	-1.13558	-1.13557
Lcp2	Atf3	2.46493	0.0137038	1.86316	-0.328456	-1.8782	0.0603532	-1.2193	-1.13531
Prox1	Zbtb7b	2.31162	0.0207986	1.68197	-0.510411	-1.93033	0.0535657	-1.27111	-1.13519
Adamts19	Rreb1	2.06277	0.0391347	1.40744	-0.342138	-2.10164	0.0355852	-1.44873	-1.13473
Rassf6	Prrx2	2.33669	0.0194553	1.71096	-0.723402	-1.91815	0.0550924	-1.25891	-1.13386
Sp6	Hoxc10	3.01385	0.00257957	2.58845	-0.676709	-1.80468	0.0711249	-1.14798	-1.13359
Il1rl1	Sp5	4.06455	4.81242542050614e-05	4.31764	-0.210417	-1.78984	0.0734792	-1.13384	-1.13357
Ecscr	Tbx15	2.6195	0.00880592	2.05523	-0.22754	-1.84319	0.0653016	-1.18508	-1.13352
Gm34983	Ets2	4.60564	4.11190624366047e-06	5.38596	-0.2749	-1.78946	0.0735406	-1.13347	-1.13345
Akap12	Rel	2.42006	0.0155178	1.80917	-0.422	-1.88781	0.0590508	-1.22877	-1.13281
Pla2g4f	Zeb2	2.21182	0.0269791	1.56897	-0.625084	-1.97754	0.0479807	-1.31893	-1.13274
Bicc1	Rel	2.58806	0.00965186	2.01539	-0.655053	-1.84755	0.0646674	-1.18931	-1.13256
Rbpms	Sox15	4.2561	2.0802655128494e-05	4.68188	-0.530752	-1.78852	0.0736917	-1.13258	-1.13247
Mboat1	Emx2	5.04244	4.59624184283647e-07	6.3376	-0.685047	-1.7881	0.0737595	-1.13218	-1.13218
Ucp2	Tcf4	3.46343	0.000533341	3.273	-0.636439	-1.79116	0.0732677	-1.13509	-1.13217
Gja1	Emx2	2.59109	0.0095672	2.01922	-0.588358	-1.84644	0.064828	-1.18824	-1.13209
Gm31718	Elf3	8.85005	8.74772927798665e-19	18.0581	-0.303728	-1.78758	0.0738442	-1.13168	-1.13168
Myh14	Emx2	2.77673	0.00549088	2.26036	-0.680528	-1.82015	0.0687368	-1.16281	-1.13165
Mrc1	Rxra	2.7259	0.00641261	2.19296	-0.199639	-1.82554	0.0679189	-1.16801	-1.13138
Prex2	Elf1	2.5132	0.0119641	1.92212	-0.610917	-1.86133	0.0626977	-1.20275	-1.13129
Pkd1l2	Tbx18	2.85047	0.00436548	2.35997	-0.41086	-1.81279	0.0698641	-1.15575	-1.13121
Slc30a1	Hoxc6	3.19775	0.00138504	2.85854	-0.611338	-1.79495	0.0726622	-1.13869	-1.13108
Adam19	Sox6	3.22943	0.00124039	2.90644	-0.617785	-1.79408	0.0727997	-1.13787	-1.13106
Neurl1b	Hand2	4.79538	1.62370443403773e-06	5.78949	-0.587667	-1.78663	0.073997	-1.13079	-1.13078
Igfbp3	Rel	2.52793	0.0114738	1.94029	-0.380383	-1.85722	0.0632795	-1.19874	-1.13061
Nipal4	En1	3.09742	0.00195212	2.70949	-0.596	-1.79753	0.0722522	-1.14115	-1.1304
Cttnbp2nl	Tcf4	2.92033	0.00349657	2.45636	-0.445702	-1.80661	0.0708239	-1.14982	-1.13034
Ovol1	Emx2	3.33712	0.000846517	3.07236	-0.708304	-1.79089	0.0733115	-1.13483	-1.13021
Padi3	Xbp1	2.97671	0.00291357	2.53557	-0.661919	-1.80261	0.0714492	-1.146	-1.12986
Spsb4	Hoxa1	3.52699	0.00042031	3.37643	-0.417649	-1.78789	0.0737945	-1.13198	-1.12969
Vsir	Ahr	2.84126	0.0044935	2.34742	-0.232867	-1.81158	0.0700516	-1.15458	-1.12942
Iffo2	Hand2	4.07002	4.70095984571183e-05	4.32781	-0.679527	-1.78546	0.0741869	-1.12967	-1.12942
Tll1	Prrx1	2.33841	0.0193658	1.71296	-0.45767	-1.91131	0.0559651	-1.25208	-1.12932
Sh3bp5	Sox21	4.1616	3.16021184393218e-05	4.50028	-0.28085	-1.78504	0.0742552	-1.12927	-1.1291
Edn1	Hand2	2.92546	0.00343951	2.4635	-0.631435	-1.80464	0.0711312	-1.14794	-1.12886
Kbtbd11	Sox6	3.95556	7.63549836743384e-05	4.11716	-0.547813	-1.78502	0.0742578	-1.12926	-1.12884
Gpr65	Atf3	2.0748	0.0380054	1.42015	-0.290873	-2.07703	0.0377991	-1.42252	-1.12861
Chst1	Sox15	2.87014	0.00410284	2.38692	-0.496952	-1.8083	0.0705605	-1.15144	-1.12858
Fat2	Tcf4	3.72746	0.000193416	3.71351	-0.674812	-1.78515	0.0742376	-1.12938	-1.12833
Plekhg3	Zeb1	2.8588	0.00425243	2.37136	-0.629913	-1.80882	0.0704792	-1.15194	-1.12824
Mycl	Zeb1	1.96091	0.0498892	1.30199	-0.805293	-2.22713	0.0259385	-1.58606	-1.12765
Sox21	Vax2	2.84931	0.00438144	2.35838	-0.622135	-1.80893	0.0704626	-1.15204	-1.12764
Tmsb4x	Osr2	2.22293	0.0262205	1.58136	-0.704642	-1.96322	0.0496212	-1.30433	-1.12761
Cttnbp2nl	Foxd1	3.79437	0.00014802	3.82968	-0.440311	-1.78403	0.074419	-1.12832	-1.12752
BC016579	Tcf4	2.80737	0.00499479	2.30148	-0.692702	-1.81231	0.0699377	-1.15529	-1.12736
Slc40a1	Hoxc6	1.93976	0.0524083	1.2806	-0.509332	-2.26613	0.0234433	-1.62998	-1.12713
Msx1	Rela	2.51148	0.0120227	1.92	-0.237081	-1.8563	0.0634115	-1.19783	-1.12684
Kdr	Mbd2	3.64242	0.00027009	3.56849	-0.439425	-1.78355	0.0744974	-1.12786	-1.1264
Adgra3	Hoxd8	2.68116	0.00733673	2.1345	-0.621089	-1.82558	0.0679135	-1.16804	-1.12638
Ednrb	Rel	2.75715	0.00583078	2.23427	-0.557008	-1.81622	0.069336	-1.15904	-1.12632
Dlk1	Tgif1	3.04588	0.00232001	2.63451	-0.5019	-1.79515	0.0726305	-1.13888	-1.1262
Slc30a1	Prrx2	2.22265	0.0262394	1.58105	-0.666485	-1.96102	0.0498765	-1.3021	-1.12606
Lypd6	Tcf4	3.15527	0.00160349	2.79493	-0.485243	-1.79039	0.0733916	-1.13435	-1.12565
Klk10	Zeb1	2.43556	0.0148687	1.82773	-0.738029	-1.87403	0.0609263	-1.2152	-1.12558
Msi1	Esr1	1.97403	0.048378	1.31535	-0.423125	-2.19892	0.0278838	-1.55465	-1.12544
Slc7a8	Zfp64	2.19715	0.0280097	1.55269	-0.220101	-1.975	0.0482685	-1.31634	-1.12537
Gtf2ird1	Xbp1	2.54229	0.011013	1.95809	-0.687686	-1.84782	0.0646285	-1.18958	-1.12535
Ppp1r14c	Tbx18	2.24598	0.0247053	1.60721	-0.662045	-1.94683	0.051555	-1.28773	-1.12502
Cybrd1	Zbtb7a	2.33251	0.019674	1.70611	-0.225471	-1.9077	0.0564302	-1.24849	-1.12497
Kank1	Hand2	4.38919	1.13775035309865e-05	4.94395	-0.621829	-1.78048	0.0749982	-1.12495	-1.12489
Vdr	En1	2.90445	0.00367904	2.43427	-0.646067	-1.80163	0.0716034	-1.14507	-1.12483
Timp3	Prrx1	2.37189	0.0176972	1.75209	-0.615074	-1.89229	0.0584528	-1.23319	-1.12427
Osm	Tbx18	3.02365	0.00249745	2.6025	-0.296272	-1.79394	0.0728232	-1.13773	-1.12414
Slc39a10	Vax2	2.41982	0.0155283	1.80888	-0.657361	-1.87653	0.0605831	-1.21765	-1.12395
Ttll7	Rara	1.92938	0.0536842	1.27015	-0.200841	-2.27822	0.0227133	-1.64372	-1.12391
Gpam	En1	4.39476	1.10896913149039e-05	4.95508	-0.278635	-1.77938	0.075177	-1.12391	-1.12386
Mycl	Xbp1	2.33067	0.0197706	1.70398	-0.689178	-1.90678	0.0565491	-1.24757	-1.12377
Krt79	Hand2	2.647	0.00812096	2.09039	-0.687492	-1.82732	0.0676517	-1.16972	-1.12365
Igfbp7	Spib	2.53115	0.011369	1.94428	-0.179431	-1.84753	0.0646697	-1.1893	-1.12318
Fbxo32	Hand2	3.72467	0.000195567	3.7087	-0.684129	-1.77955	0.07515	-1.12407	-1.12303
Msx2	Creb3l1	1.9818	0.0475011	1.3233	-0.442482	-2.17941	0.0293015	-1.53311	-1.12257
Tnfrsf1b	Tcf7	1.93359	0.0531639	1.27438	-0.350605	-2.26499	0.0235134	-1.62868	-1.12247
Plxnd1	Elf3	3.72313	0.000196769	3.70604	-0.554432	-1.77886	0.0752624	-1.12342	-1.12237
Alcam	Foxp2	3.86091	0.000112968	3.94705	-0.583153	-1.77836	0.0753445	-1.12295	-1.12235
Mycl	Vax2	3.9027	9.51260168825422e-05	4.0217	-0.642164	-1.77707	0.0755562	-1.12173	-1.12122
Kit	Sox9	2.20179	0.0276803	1.55783	-0.392444	-1.96545	0.0493621	-1.30661	-1.12104
Pdgfa	Tcf4	3.47042	0.000519641	3.2843	-0.656146	-1.77849	0.0753236	-1.12307	-1.12031
Thsd1	Hoxc5	1.92995	0.0536131	1.27073	-0.30107	-2.26536	0.0234909	-1.6291	-1.12008
Nid2	Sox6	3.54366	0.000394608	3.40383	-0.591749	-1.77754	0.0754799	-1.12217	-1.12007
Prkch	Tcf4	2.33536	0.0195245	1.70942	-0.729716	-1.89993	0.0574426	-1.24077	-1.12007
Slc2a1	Tbx18	2.63905	0.0083138	2.0802	-0.687779	-1.82405	0.0681452	-1.16656	-1.1198
Frem2	Hand2	3.14747	0.00164692	2.78333	-0.642423	-1.78426	0.0743813	-1.12854	-1.11973
Spsb4	Zbtb7a	2.18732	0.0287192	1.54183	-0.462042	-1.97219	0.0485879	-1.31347	-1.11969
Cd300a	Bcl11a	7.13672	9.55837580329753e-13	12.0196	-0.359341	-1.77438	0.0759996	-1.11919	-1.11919
Tll1	Tbx18	2.20882	0.0271869	1.56564	-0.469402	-1.958	0.0502295	-1.29904	-1.1189
Vsir	Zfp282	3.16193	0.00156729	2.80485	-0.228855	-1.78259	0.0746532	-1.12695	-1.1186
Sp6	Emx2	3.02573	0.00248032	2.60549	-0.670307	-1.7875	0.0738566	-1.13161	-1.11831
Plek	Sox4	2.06116	0.0392874	1.40575	-0.496109	-2.06984	0.0384669	-1.41491	-1.1178
Fam160a1	Snai1	2.30443	0.0211988	1.67369	-0.604971	-1.90905	0.0562552	-1.24984	-1.11769
Fbxo32	Tcf4	2.81073	0.00494294	2.30601	-0.692198	-1.80066	0.0717558	-1.14414	-1.11723
Foxq1	Prrx1	2.38249	0.017196	1.76457	-0.677964	-1.87936	0.0601953	-1.22044	-1.11716
Eya2	Hand2	3.37149	0.00074763	3.12631	-0.505425	-1.77626	0.0756894	-1.12096	-1.11702
2610035D17Rik	Hoxd4	3.60641	0.000310465	3.50799	-0.669763	-1.77379	0.0760986	-1.11862	-1.11699
Arl4c	Osr2	2.28512	0.0223055	1.65159	-0.540686	-1.9161	0.0553521	-1.25687	-1.11678
Vwf	Hoxc9	2.07582	0.0379104	1.42124	-0.251128	-2.05313	0.0400595	-1.39729	-1.11662
Lurap1l	Prrx1	2.22246	0.0262522	1.58083	-0.707344	-1.94623	0.0516277	-1.28712	-1.1162
Fgl2	Ets2	4.33509	1.45701058155824e-05	4.83654	-0.566196	-1.7711	0.0765444	-1.11609	-1.11601
Ecscr	Glis3	2.78593	0.0053375	2.27266	-0.222767	-1.80098	0.0717061	-1.14444	-1.11543
Nipal4	Emx2	3.01189	0.0025963	2.58565	-0.591789	-1.78464	0.0743197	-1.1289	-1.11507
Dock8	En1	2.18725	0.0287243	1.54175	-0.729738	-1.96472	0.0494465	-1.30586	-1.11492
B4galt5	Ets2	5.19664	2.02920209546364e-07	6.69267	-0.446627	-1.76977	0.0767652	-1.11484	-1.11483
Lmo1	Hand2	3.30456	0.000951265	3.0217	-0.639803	-1.77415	0.076038	-1.11897	-1.11398
Neurl1b	Shox2	2.80265	0.00506846	2.29512	-0.591314	-1.79755	0.0722489	-1.14117	-1.11378
Disp1	Foxd1	1.9952	0.0460215	1.33704	-0.304699	-2.13814	0.0325053	-1.48805	-1.11333
Edn1	Zeb1	2.82386	0.00474485	2.32378	-0.628156	-1.79513	0.0726336	-1.13886	-1.11332
Krt80	Tcf4	2.89814	0.00375377	2.42553	-0.675126	-1.78903	0.0736095	-1.13307	-1.11302
Cytip	Tet3	6.57905	4.73453480256693e-11	10.3247	-0.394784	-1.76775	0.0771028	-1.11293	-1.11293
Rassf6	Xbp1	2.93729	0.00331093	2.48005	-0.674052	-1.78636	0.0740404	-1.13053	-1.11291
Emp2	Zeb2	2.42021	0.0155117	1.80934	-0.62322	-1.86187	0.0626212	-1.20328	-1.1126
Gjb3	Vax2	2.68382	0.00727868	2.13795	-0.691431	-1.80913	0.0704305	-1.15224	-1.1124
Vwf	Ebf4	2.31932	0.0203775	1.69085	-0.23182	-1.89554	0.0580214	-1.23641	-1.11229
Mgat4a	Meis2	3.05412	0.00225725	2.64642	-0.398746	-1.77953	0.0751524	-1.12406	-1.11216
Kif13a	Hand2	3.43511	0.000592304	3.22746	-0.654772	-1.77006	0.0767173	-1.11511	-1.11202
Meg3	Rel	2.37874	0.0173721	1.76015	-0.686461	-1.87382	0.0609556	-1.21499	-1.112
Gm26535	Hand2	2.80876	0.0049733	2.30336	-0.686855	-1.79469	0.0727039	-1.13844	-1.11173
Lzts1	Foxp2	2.29925	0.021491	1.66774	-0.648766	-1.90278	0.0570696	-1.2436	-1.11163
Sned1	Sox6	2.34208	0.0191768	1.71722	-0.464013	-1.8859	0.0593082	-1.22689	-1.11155
Grhl1	Emx2	2.59897	0.00935033	2.02917	-0.705894	-1.82057	0.0686722	-1.16322	-1.11137
Slc38a1	Mef2a	2.07111	0.0383488	1.41625	-0.316773	-2.04768	0.0405916	-1.39156	-1.11135
Aff1	Tcf4	3.20274	0.00136126	2.86606	-0.673529	-1.77355	0.0761379	-1.1184	-1.11128
Ddc	Zbtb7b	3.02642	0.00247471	2.60648	-0.547643	-1.77917	0.0752118	-1.12371	-1.1107
Mybpc1	Hoxd4	2.31279	0.0207342	1.68331	-0.433823	-1.89593	0.0579698	-1.2368	-1.11069
Tns4	Prrx2	2.31509	0.0206082	1.68596	-0.712888	-1.89447	0.0581625	-1.23536	-1.11029
Fam189a2	Hand2	2.44022	0.0146782	1.83333	-0.631382	-1.85303	0.0638781	-1.19465	-1.11003
Psd4	Tcf4	2.17603	0.029553	1.5294	-0.706403	-1.96373	0.0495613	-1.30486	-1.10986
Chn2	Ahr	3.32629	0.000880101	3.05547	-0.238978	-1.76918	0.0768647	-1.11427	-1.10971
Ccl20	Tcf4	3.58838	0.000332736	3.4779	-0.643524	-1.76604	0.0773897	-1.11132	-1.1096
Cdc42se2	Prdm6	2.30137	0.0213707	1.67018	-0.156287	-1.89902	0.0575614	-1.23987	-1.10957
Sox17	Glis3	3.33953	0.000839213	3.07613	-0.219729	-1.76872	0.0769408	-1.11384	-1.10949
Tbx1	Prrx2	2.54634	0.0108859	1.96314	-0.388333	-1.82745	0.0676315	-1.16985	-1.10913
Nek2	Glis1	3.01398	0.00257849	2.58864	-0.512494	-1.77801	0.0754024	-1.12261	-1.1091
Cd93	Ets2	2.94656	0.00321333	2.49304	-0.295453	-1.78141	0.0748462	-1.12583	-1.10891
Mtus1	Prrx2	3.7021	0.000213823	3.66995	-0.488506	-1.76445	0.0776558	-1.10983	-1.10872
Msx1	Barx2	4.50517	6.63194154924446e-06	5.17836	-0.223832	-1.76329	0.0778512	-1.10873	-1.1087
Mapkapk3	Zeb2	3.25161	0.00114752	2.94024	-0.679812	-1.76939	0.0768288	-1.11448	-1.10853
Ebf3	Irx2	2.19678	0.0280363	1.55228	-0.61783	-1.94822	0.0513884	-1.28914	-1.10799
Emb	Mef2c	2.29042	0.021997	1.65764	-0.586267	-1.90137	0.057254	-1.24219	-1.10795
Btbd11	Tcf4	3.15143	0.00162471	2.78922	-0.58236	-1.77138	0.0764971	-1.11635	-1.10792
Dlx2	Hoxd3	3.80806	0.00014006	3.85369	-0.554999	-1.76314	0.0778772	-1.10859	-1.10787
Egr3	Vax2	3.7035	0.000212649	3.67234	-0.612408	-1.76351	0.0778147	-1.10894	-1.10785
Stfa3	Zeb1	5.10057	3.3862725571786e-07	6.47028	-0.644672	-1.7623	0.0780186	-1.1078	-1.1078
Dlx2	Hoxd4	4.71351	2.43488497561623e-06	5.61352	-0.554719	-1.76226	0.0780251	-1.10777	-1.10775
Coro1a	Bcl11a	7.75103	9.11467900950122e-15	14.0403	-0.295546	-1.76185	0.078095	-1.10738	-1.10738
Tmem51	Zeb1	3.16907	0.00152928	2.81551	-0.647286	-1.76975	0.0767683	-1.11482	-1.1069
Loxl1	Zfp296	2.53468	0.0112551	1.94865	-0.651857	-1.82671	0.0677439	-1.16913	-1.10659
Emp2	Emx2	3.78133	0.00015599	3.8069	-0.588963	-1.7617	0.0781196	-1.10724	-1.10644
Col27a1	Pou3f1	2.50419	0.0122731	1.91105	-0.338889	-1.83293	0.0668129	-1.17514	-1.10643
Ctnnb1	Hoxd8	3.14191	0.00167847	2.77509	-0.595301	-1.77005	0.0767193	-1.1151	-1.10641
Kdr	Elf1	8.39812	4.53676552715709e-17	16.3433	-0.433542	-1.76071	0.078287	-1.10631	-1.10631
Tm4sf1	Pitx2	1.80827	0.0705647	1.15141	-0.375054	-2.63862	0.00832431	-2.07965	-1.10623
Bnc2	Hoxc10	4.28011	1.86799656245336e-05	4.72862	-0.412364	-1.76072	0.0782861	-1.10632	-1.10622
Epha2	Prrx2	2.34707	0.0189215	1.72304	-0.714205	-1.87691	0.0605298	-1.21803	-1.1062
Mtus1	Tbx18	2.51544	0.0118885	1.92487	-0.50793	-1.83021	0.0672189	-1.17251	-1.10619
Itga1	Mbd2	2.29211	0.0218993	1.65957	-0.330496	-1.89814	0.0576779	-1.23899	-1.10616
Ephb6	Emx2	2.91362	0.00357263	2.44701	-0.562717	-1.78025	0.075035	-1.12474	-1.10602
Hdc	Ets2	5.12759	2.93467345269582e-07	6.53244	-0.265144	-1.76035	0.0783486	-1.10597	-1.10597
Epha2	Glis3	2.53825	0.0111408	1.95308	-0.694361	-1.82473	0.0680423	-1.16722	-1.10554
Alcam	Prrx2	2.2898	0.022033	1.65693	-0.623381	-1.89821	0.0576682	-1.23906	-1.10551
Slc30a1	Vax2	4.27484	1.91270508640824e-05	4.71835	-0.599538	-1.75941	0.0785078	-1.10509	-1.10499
Sema3e	Tcf4	3.92614	8.6320118516835e-05	4.06389	-0.59672	-1.7597	0.0784582	-1.10536	-1.10492
Ncald	E2f7	1.95077	0.051084	1.29172	-0.313425	-2.18399	0.0289627	-1.53816	-1.10476
Msx1	Pou2f3	2.37202	0.017691	1.75225	-0.238532	-1.86648	0.0619741	-1.20779	-1.10475
Mrc1	Bcl11a	7.98214	1.4381281725188e-15	14.8422	-0.193178	-1.75886	0.0786017	-1.10457	-1.10457
Hmgcs2	Hand2	3.5909	0.000329537	3.4821	-0.289948	-1.76057	0.0783114	-1.10617	-1.10449
Slco2b1	Dlx4	2.0235	0.0430213	1.36632	-0.297449	-2.08354	0.0372016	-1.42944	-1.10445
Dusp4	Ascl2	2.0221	0.043166	1.36486	-0.286428	-2.08513	0.0370574	-1.43113	-1.10445
Adgra3	Emx2	2.77553	0.00551125	2.25875	-0.608659	-1.78956	0.073524	-1.13357	-1.10441
Irak2	Prdm6	3.2283	0.00124528	2.90473	-0.294195	-1.76514	0.077541	-1.11047	-1.10408
Cebpb	Zeb2	2.20197	0.0276677	1.55803	-0.725093	-1.93913	0.0524858	-1.27996	-1.10402
Spns2	Glis2	2.24248	0.0249302	1.60328	-0.513759	-1.91771	0.0551477	-1.25847	-1.10401
Lyve1	Rarg	2.06919	0.038528	1.41422	-0.333036	-2.03565	0.0417856	-1.37897	-1.104
Gclc	En1	2.11397	0.0345179	1.46196	-0.696245	-1.99698	0.0458277	-1.33887	-1.10367
Alcam	Hand2	2.62592	0.00864156	2.06341	-0.592823	-1.80717	0.0707358	-1.15036	-1.10366
Gclc	Tcf4	3.13498	0.00171866	2.76481	-0.616266	-1.76724	0.0771881	-1.11245	-1.10362
Tmsb4x	Zeb2	2.38123	0.0172549	1.76309	-0.669567	-1.86186	0.0626223	-1.20327	-1.10349
Ecscr	Ebf4	1.92012	0.054843	1.26088	-0.271964	-2.23602	0.0253502	-1.59602	-1.10346
Plekhg3	Prrx1	4.85474	1.20543166324458e-06	5.91886	-0.612211	-1.75758	0.0788194	-1.10337	-1.10336
Gja4	Rbpj	1.88959	0.058813	1.23053	-0.176023	-2.30322	0.0212662	-1.67231	-1.10332
Myzap	Zeb2	2.02083	0.0432973	1.36354	-0.640629	-2.08423	0.0371395	-1.43016	-1.10332
Podxl	Bcl11a	3.65336	0.000258836	3.58698	-0.204125	-1.75888	0.0785984	-1.10459	-1.10327
Mgat5	Zeb2	2.08892	0.0367145	1.43516	-0.597294	-2.0164	0.0437578	-1.35894	-1.10311
Edn3	Zbtb7b	3.23982	0.00119606	2.92225	-0.608052	-1.7633	0.0778505	-1.10874	-1.10263
Mgat5	Hoxc4	3.09392	0.00197532	2.70436	-0.524067	-1.76751	0.0771432	-1.1127	-1.10256
Rap1gap2	Pou6f1	1.79798	0.0721804	1.14158	-0.237049	-2.68168	0.00732535	-2.13517	-1.1025
Celsr1	Hand2	4.11965	3.79449479778094e-05	4.42085	-0.66872	-1.7558	0.0791229	-1.1017	-1.10151
Tspan13	Vax2	2.09627	0.0360584	1.44299	-0.59589	-2.00718	0.04473	-1.3494	-1.10141
Syne3	Grhl2	1.97681	0.0480627	1.31819	-0.371492	-2.13589	0.0326881	-1.48561	-1.10139
Gcnt1	Hoxd4	6.67902	2.40552631534766e-11	10.6188	-0.509192	-1.75526	0.0792148	-1.10119	-1.10119
Tjp1	Tcf4	3.04529	0.00232455	2.63366	-0.374755	-1.76792	0.077075	-1.11309	-1.10116
Itga2	Tcf4	3.50273	0.000460518	3.33675	-0.639932	-1.7576	0.0788163	-1.10338	-1.10105
Gcnt1	Hoxd3	3.21664	0.001297	2.88706	-0.511105	-1.76203	0.078065	-1.10754	-1.10094
Unc5b	Hic1	1.77772	0.0754497	1.12234	-0.277461	-2.86712	0.00414231	-2.38276	-1.10084
Trp73	Hand2	2.51071	0.012049	1.91905	-0.644242	-1.82459	0.0680634	-1.16709	-1.10077
Il4	Gata3	3.86199	0.000112465	3.94898	-0.244229	-1.75482	0.0792908	-1.10078	-1.10021
Arl4c	Zeb1	2.24993	0.0244534	1.61166	-0.538492	-1.90851	0.0563253	-1.2493	-1.10017
Adgrg6	Tead2	2.587	0.00968161	2.01405	-0.350864	-1.80932	0.070402	-1.15242	-1.10017
Fcgr2b	Bhlhe40	3.30391	0.000953454	3.0207	-0.430965	-1.75894	0.0785871	-1.10465	-1.09982
Pde3a	Pou2f3	2.25937	0.0238605	1.62232	-0.602484	-1.90349	0.0569766	-1.2443	-1.09976
Hdc	Sox6	2.26212	0.0236902	1.62543	-0.286719	-1.90216	0.0571506	-1.24298	-1.0997
Rassf6	Tbx15	2.09226	0.0364153	1.43872	-0.75654	-2.00664	0.0447881	-1.34884	-1.09924
Fli1	Elf1	6.92554	4.34322542522541e-12	11.3622	-0.460621	-1.75298	0.0796054	-1.09906	-1.09906
Rnf130	Meis3	3.22618	0.00125454	2.90152	-0.159586	-1.75927	0.0785316	-1.10496	-1.09861
Tpsg1	Tcf7	2.14878	0.0316516	1.4996	-0.175041	-1.96325	0.049617	-1.30437	-1.09855
Tbx1	Zeb1	2.34507	0.0190236	1.72071	-0.397105	-1.86728	0.0618625	-1.20857	-1.09849
Kazn	Prrx2	2.45856	0.0139496	1.85544	-0.511278	-1.83376	0.06669	-1.17594	-1.09849
Aff1	Hoxd4	2.83816	0.00453745	2.34319	-0.674947	-1.77732	0.0755153	-1.12196	-1.09849
Scel	Tcf4	2.48491	0.0129585	1.88745	-0.685694	-1.82698	0.0677027	-1.16939	-1.09809
Cldn8	Foxp2	2.45639	0.0140339	1.85282	-0.665135	-1.83323	0.0667688	-1.17543	-1.09764
Ctnnb1	Emx2	2.67721	0.00742383	2.12937	-0.60319	-1.79287	0.0729932	-1.13672	-1.09759
Col4a3	Hoxd3	2.5165	0.0118526	1.92619	-0.233122	-1.81921	0.0688792	-1.16191	-1.09737
Gm33370	Prdm6	3.26087	0.0011107	2.9544	-0.572791	-1.75668	0.0789729	-1.10252	-1.09693
Ppp1r13b	Tcf4	2.74563	0.00603956	2.21899	-0.666185	-1.78363	0.074484	-1.12794	-1.09651
Gcnt1	Hoxc10	2.09748	0.0359507	1.44429	-0.57769	-1.99745	0.0457764	-1.33936	-1.09647
Sox18	Sox15	2.78357	0.00537645	2.2695	-0.297743	-1.77937	0.0751794	-1.1239	-1.09609
Dennd4a	Ets2	5.43254	5.55572524961443e-08	7.25526	-0.324616	-1.74974	0.0801625	-1.09603	-1.09603
Slc23a2	Alx3	4.781	1.74424927271932e-06	5.75839	-0.397357	-1.74974	0.0801637	-1.09602	-1.09601
Ptk2b	Tcf4	2.18352	0.0289973	1.53764	-0.73741	-1.93725	0.0527144	-1.27807	-1.09592
Abca1	Irf6	2.07436	0.0380456	1.4197	-0.428772	-2.01571	0.0438303	-1.35823	-1.09578
Kazn	Hoxc10	2.48217	0.0130586	1.8841	-0.508636	-1.82449	0.068078	-1.16699	-1.09557
Ppp1r14c	Hand2	3.97409	7.06475549882456e-05	4.1509	-0.594313	-1.74921	0.0802554	-1.09553	-1.09517
Padi3	Shox2	2.32052	0.0203126	1.69224	-0.687239	-1.87157	0.061266	-1.21278	-1.0951
Tspan13	En1	1.9921	0.0463599	1.33386	-0.622951	-2.10089	0.0356505	-1.44793	-1.09497
Ptch2	Emx2	3.51455	0.000440495	3.35606	-0.316339	-1.75084	0.0799734	-1.09705	-1.09486
Nectin1	Xbp1	3.00806	0.00262918	2.58018	-0.639682	-1.76241	0.0779999	-1.10791	-1.09461
Cmtm8	Vax2	2.00421	0.0450479	1.34633	-0.492407	-2.08508	0.0370623	-1.43107	-1.09452
Ism1	Zbtb7b	2.22846	0.0258499	1.58754	-0.393671	-1.9104	0.0560817	-1.25118	-1.0943
Cybrd1	Zfp524	2.13341	0.0328911	1.48292	-0.233332	-1.96643	0.0492485	-1.30761	-1.0941
Cyfip2	Klf9	1.77437	0.0760027	1.11917	-0.380508	-2.8104	0.00494801	-2.30557	-1.0938
Cdc42se2	Klf9	3.05766	0.00223075	2.65155	-0.144091	-1.75926	0.0785328	-1.10495	-1.09373
Nrarp	Prdm5	2.31762	0.02047	1.68888	-0.679716	-1.87025	0.0614491	-1.21148	-1.09334
Chn2	Klf4	1.82928	0.0673578	1.17161	-0.330236	-2.45021	0.0142775	-1.84535	-1.09327
Prkcq	Fosl1	2.13457	0.0327963	1.48417	-0.389339	-1.96415	0.0495122	-1.30529	-1.09321
Slc2a1	Zic1	2.18267	0.0290602	1.5367	-0.727896	-1.93345	0.0531807	-1.27425	-1.09315
Cmtm8	Hoxc5	3.26548	0.00109278	2.96147	-0.414363	-1.75164	0.0798362	-1.0978	-1.09236
Clip4	Klf8	3.66619	0.000246193	3.60872	-0.43346	-1.74706	0.0806267	-1.09352	-1.0923
Tek	Zfp580	2.05526	0.0398538	1.39953	-0.426598	-2.02609	0.0427558	-1.36901	-1.09202
Mboat1	Vax2	4.51986	6.18819455216691e-06	5.20844	-0.668879	-1.74534	0.0809252	-1.09192	-1.09189
Dsc3	Tcf4	3.56145	0.000368814	3.43319	-0.647802	-1.74704	0.0806312	-1.0935	-1.09167
Pkd1l2	Meis3	3.06821	0.00215342	2.66687	-0.399336	-1.75649	0.0790055	-1.10234	-1.09157
Gfra1	Pou3f1	2.75529	0.00586405	2.2318	-0.482034	-1.77693	0.0755805	-1.12159	-1.09151
Cerk	Pou3f3	3.14121	0.00168249	2.77405	-0.392996	-1.75362	0.0794955	-1.09966	-1.09128
Syne3	Elf3	6.76725	1.31252402556015e-11	10.8819	-0.299681	-1.74452	0.0810684	-1.09115	-1.09115
Rassf6	Emx2	2.93359	0.00335062	2.47488	-0.665091	-1.76243	0.0779962	-1.10793	-1.09106
Ptk2b	Zeb2	2.14677	0.0318114	1.49742	-0.742905	-1.95203	0.050935	-1.29298	-1.09084
Gm15987	Osr2	2.13227	0.0329847	1.48169	-0.724864	-1.96159	0.0498105	-1.30268	-1.0907
Prkcb	Bhlhe40	3.4706	0.000519291	3.28459	-0.43871	-1.74665	0.0806987	-1.09313	-1.09057
Sema3e	Tbx18	2.21811	0.0265475	1.57598	-0.647948	-1.90995	0.05614	-1.25073	-1.09046
Sp6	Xbp1	3.4043	0.000663338	3.17827	-0.655317	-1.74728	0.0805892	-1.09372	-1.09045
Slc22a23	Emx2	3.47726	0.000506569	3.29536	-0.51876	-1.74632	0.0807556	-1.09283	-1.09033
Dusp1	Cxxc4	1.92194	0.0546135	1.2627	-0.378471	-2.19491	0.0281697	-1.55022	-1.0902
Adgra3	Hoxd3	2.83933	0.00452079	2.34479	-0.601163	-1.76785	0.0770866	-1.11302	-1.09013
Eppk1	Tcf4	2.66312	0.00774208	2.11114	-0.68276	-1.78602	0.0740961	-1.1302	-1.0901
Hdc	Klf5	2.54099	0.0110539	1.95648	-0.271982	-1.80529	0.0710288	-1.14857	-1.08992
Fcgr2b	Rxra	2.43609	0.014847	1.82836	-0.446983	-1.82844	0.0674835	-1.1708	-1.08976
Myog	Dlx4	2.14439	0.0320013	1.49483	-0.199145	-1.95164	0.0509805	-1.2926	-1.08964
Pdgfa	Shox2	2.13568	0.0327055	1.48538	-0.722717	-1.95636	0.0504227	-1.29737	-1.08895
Mical2	Hand2	3.14247	0.00167529	2.77591	-0.628509	-1.75094	0.0799561	-1.09715	-1.08886
Krt5	Hand2	4.03942	5.35839867026298e-05	4.27096	-0.632059	-1.74233	0.0814511	-1.0891	-1.08884
Egr3	Hoxc6	3.8144	0.000136512	3.86483	-0.604978	-1.74255	0.0814115	-1.08931	-1.08865
Hrh1	Tfap2b	3.11472	0.00184121	2.7349	-0.282556	-1.75144	0.0798707	-1.09761	-1.0885
Fgf7	Sox6	2.56288	0.0103808	1.98377	-0.621295	-1.79937	0.0719604	-1.14291	-1.08834
Ttll7	Cbfb	1.87092	0.061356	1.21214	-0.202466	-2.29773	0.021577	-1.66601	-1.08826
Sema3e	Hand2	3.61706	0.000297963	3.52584	-0.590966	-1.74283	0.0813637	-1.08957	-1.08811
Chst11	Meis3	2.54673	0.0108737	1.96362	-0.590291	-1.80196	0.0715523	-1.14538	-1.08805
Scel	Prrx1	2.24273	0.0249141	1.60356	-0.710297	-1.89382	0.0582491	-1.23471	-1.08771
Mycl	Prrx2	2.79721	0.00515468	2.2878	-0.639093	-1.7686	0.0769604	-1.11373	-1.08768
Cybrd1	Irx4	3.46487	0.000530492	3.27532	-0.203502	-1.74354	0.0812402	-1.09023	-1.08763
Cyfip2	Pbx1	1.80128	0.0716594	1.14473	-0.345584	-2.547	0.0108653	-1.96396	-1.08753
Pik3r5	Bcl11a	6.23719	4.45514039868985e-10	9.35114	-0.350267	-1.74038	0.0817924	-1.08729	-1.08729
Cldn1	Tcf4	2.60565	0.00917002	2.03763	-0.655292	-1.79044	0.0733838	-1.1344	-1.08682
Cmtm8	Zeb1	2.9726	0.00295288	2.52975	-0.415244	-1.7554	0.0791903	-1.10133	-1.08667
Ackr3	Zeb2	2.88272	0.00394252	2.40423	-0.466344	-1.76045	0.0783321	-1.10606	-1.08637
BC016579	Prrx2	2.17809	0.0293992	1.53166	-0.735361	-1.92542	0.0541768	-1.26619	-1.08627
Slc9a1	Zeb2	3.66627	0.000246113	3.60887	-0.479662	-1.74024	0.0818164	-1.08716	-1.08596
Pik3ap1	Mbd2	3.18691	0.00143804	2.84223	-0.23775	-1.74644	0.0807348	-1.09294	-1.08589
Disp1	Alx4	2.60104	0.00929417	2.03179	-0.251966	-1.78979	0.0734876	-1.13379	-1.08566
Tgif1	Shox2	2.16963	0.0300352	1.52237	-0.727926	-1.9294	0.0536814	-1.27018	-1.08563
Krt14	Hand2	3.86567	0.000110787	3.95551	-0.649366	-1.73855	0.0821143	-1.08558	-1.08504
Prkch	Shox2	2.077	0.0378012	1.42249	-0.764591	-1.99312	0.0462483	-1.3349	-1.08459
Cldn8	Zeb1	2.01943	0.0434421	1.36209	-0.743132	-2.04697	0.0406609	-1.39082	-1.08441
Esrp1	Tcf4	3.47664	0.00050774	3.29436	-0.659798	-1.73984	0.0818871	-1.08678	-1.08432
Me1	Zeb1	3.13529	0.00171686	2.76526	-0.131825	-1.7462	0.0807753	-1.09272	-1.08432
Plppr1	Zeb1	2.26854	0.0232965	1.63271	-0.57969	-1.87738	0.060466	-1.21849	-1.08432
Arsj	Tgif1	2.44793	0.0143678	1.84261	-0.632373	-1.81749	0.0691416	-1.16026	-1.08346
Cldn4	Tcf4	2.23393	0.0254875	1.59367	-0.728694	-1.8914	0.0585712	-1.23232	-1.0832
Vsir	Rarg	1.82065	0.0686601	1.1633	-0.318917	-2.4333	0.0149618	-1.82502	-1.08305
Plet1	Tcf4	2.31189	0.0207837	1.68228	-0.739216	-1.85812	0.0631515	-1.19962	-1.0829
Slc39a6	Vax2	5.26618	1.39290980388553e-07	6.85608	-0.486166	-1.73567	0.0826225	-1.0829	-1.0829
Mical2	Shox2	2.76959	0.00561266	2.25083	-0.633928	-1.76569	0.0774483	-1.11099	-1.08288
Extl3	Klf10	2.00478	0.044987	1.34691	-0.29637	-2.05929	0.0394664	-1.40377	-1.08261
Tmprss4	Zeb2	2.76237	0.00573832	2.24122	-0.612551	-1.76595	0.0774038	-1.11124	-1.08251
Pls1	Zeb2	2.61226	0.00899468	2.04601	-0.517002	-1.78427	0.0743801	-1.12854	-1.08246
Chst1	Rel	4.92528	8.42401418809027e-07	6.07448	-0.476561	-1.73476	0.0827828	-1.08206	-1.08206
Crim1	Emx2	2.84075	0.00450079	2.34671	-0.510161	-1.75859	0.0786474	-1.10432	-1.082
Gm32688	Mesp2	2.30485	0.0211748	1.67418	-0.216581	-1.85949	0.0629583	-1.20095	-1.08197
Myog	Foxq1	1.99774	0.0457453	1.33965	-0.212031	-2.06587	0.0388412	-1.41071	-1.08192
Egr2	Hand2	2.22959	0.0257744	1.58881	-0.729447	-1.89121	0.058597	-1.23212	-1.08165
Rab23	Rel	2.67995	0.00736324	2.13293	-0.59549	-1.77402	0.0760594	-1.11885	-1.08164
Rnf130	Tbx18	2.04486	0.0408689	1.38861	-0.183598	-2.01563	0.0438382	-1.35815	-1.08136
Itgb6	Hand2	2.81593	0.0048637	2.31303	-0.641258	-1.75978	0.0784446	-1.10544	-1.08131
Sp6	Hoxd3	4.05068	5.10690179436214e-05	4.29184	-0.650304	-1.73383	0.0829487	-1.08119	-1.08095
Cttnbp2nl	Hand2	2.13785	0.0325289	1.48773	-0.47784	-1.94118	0.0522365	-1.28203	-1.08058
Serpina9	Tcf4	3.92042	8.83957486121544e-05	4.05357	-0.609102	-1.73347	0.0830118	-1.08086	-1.08044
Gjb3	Emx2	2.85831	0.004259	2.37069	-0.67108	-1.75535	0.0792002	-1.10127	-1.08028
Kit	Sox15	2.35891	0.0183288	1.73687	-0.366841	-1.8383	0.0660189	-1.18033	-1.0802
Msx1	Nfkb2	2.26982	0.0232184	1.63417	-0.239162	-1.8709	0.0613589	-1.21212	-1.08012
Tnfrsf19	Zeb1	1.83911	0.0658984	1.18113	-0.646437	-2.35578	0.0184836	-1.73321	-1.08006
Lad1	Tcf4	2.2957	0.0216931	1.66368	-0.726143	-1.8598	0.0629142	-1.20125	-1.07966
Sh3rf1	Prrx2	2.18688	0.0287516	1.54134	-0.676436	-1.90961	0.0561833	-1.25039	-1.07925
Ebf1	Rel	2.62318	0.00871136	2.05991	-0.580765	-1.77871	0.0752881	-1.12327	-1.07913
Nipal4	Prrx2	2.87501	0.00404017	2.3936	-0.581405	-1.75286	0.0796253	-1.09895	-1.07913
Lzts1	Vax2	4.85021	1.23332383534754e-06	5.90892	-0.590585	-1.73156	0.0833519	-1.07908	-1.07908
Grhl1	Shox2	2.17398	0.0297069	1.52714	-0.742463	-1.91658	0.0552912	-1.25734	-1.07907
Depdc7	Hand2	2.79476	0.00519378	2.28452	-0.656745	-1.75904	0.0785702	-1.10474	-1.07906
Ebf2	Bcl6	5.28288	1.27170704579974e-07	6.89561	-0.27761	-1.73149	0.0833644	-1.07902	-1.07902
Gm973	Hoxd8	2.08377	0.0371811	1.42968	-0.452923	-1.97761	0.0479726	-1.31901	-1.07899
Krt5	Tcf4	3.86838	0.00010956	3.96035	-0.628233	-1.73192	0.0832885	-1.07942	-1.07889
Klk10	Hand2	2.84815	0.00439743	2.3568	-0.692053	-1.75439	0.0793632	-1.10038	-1.07877
Sox5os4	Alx3	5.05737	4.25075170027859e-07	6.37153	-0.475533	-1.73117	0.0834215	-1.07872	-1.07872
Ednrb	Sox15	3.73731	0.000186	3.73049	-0.531489	-1.73195	0.0832827	-1.07944	-1.07856
Perp	Tcf4	2.28487	0.0223205	1.6513	-0.72351	-1.86226	0.0625664	-1.20366	-1.07836
S1pr1	Elf1	9.13031	6.8304152906436e-20	19.1656	-0.564414	-1.73073	0.0835001	-1.07831	-1.07831
Dlx2	Hoxc10	2.53746	0.011166	1.9521	-0.564175	-1.79186	0.0731556	-1.13575	-1.07829
Crim1	Hand2	3.10122	0.00192724	2.71506	-0.504687	-1.74068	0.0817403	-1.08756	-1.07826
Robo4	Cebpa	1.78768	0.073828	1.13178	-0.185585	-2.55901	0.0104971	-1.97893	-1.07805
Unc5b	Tcf7l2	1.9044	0.0568585	1.2452	-0.200288	-2.19291	0.028314	-1.548	-1.07799
Gm32688	Stat2	3.11995	0.00180879	2.74261	-0.203007	-1.73893	0.0820467	-1.08594	-1.07724
Plxnc1	Thrb	3.07425	0.00211032	2.67565	-0.251728	-1.74042	0.0817856	-1.08732	-1.07715
Vdr	Prrx1	2.19334	0.0282828	1.54848	-0.682904	-1.90254	0.0571008	-1.24336	-1.07692
Capns2	Tcf4	3.30234	0.000958801	3.01827	-0.620827	-1.73396	0.0829246	-1.08132	-1.07674
Sh3rf2	Tcf4	2.63616	0.00838507	2.07649	-0.642252	-1.77389	0.0760813	-1.11872	-1.07661
Serpinb2	Tbx18	2.32191	0.0202379	1.69383	-0.706207	-1.84587	0.0649113	-1.18768	-1.07657
Eya2	Tcf4	3.513	0.000443083	3.35351	-0.491775	-1.73104	0.0834452	-1.0786	-1.07649
Kit	Ets2	2.75789	0.00581757	2.23526	-0.350977	-1.7595	0.0784918	-1.10518	-1.07648
Traf1	Foxd1	2.53737	0.011169	1.95198	-0.416408	-1.7895	0.0735346	-1.13351	-1.07633
Ptprb	Mesp2	1.96743	0.0491332	1.30863	-0.220286	-2.09028	0.0365925	-1.43661	-1.07609
Msi1	Prrx1	3.51347	0.000442291	3.35429	-0.326974	-1.73056	0.0835308	-1.07815	-1.07605
Tmem51	Hand2	3.06183	0.00219985	2.65761	-0.636713	-1.73953	0.0819424	-1.08649	-1.07592
Cd93	Zfp282	2.48532	0.0129436	1.88794	-0.298223	-1.79929	0.0719734	-1.14283	-1.0758
Slc1a1	Thap11	2.34264	0.0191478	1.71788	-0.148883	-1.8377	0.0661071	-1.17975	-1.07578
Slc39a6	Shox2	2.22571	0.0260334	1.58447	-0.525846	-1.88442	0.0595085	-1.22542	-1.07576
Nid2	Etv3	2.21012	0.0270967	1.56708	-0.630587	-1.89177	0.0585212	-1.23269	-1.07555
Tjp1	Snai1	2.10849	0.0349885	1.45607	-0.416428	-1.95292	0.0508296	-1.29388	-1.07552
Afap1l1	Hmx1	1.99772	0.045747	1.33964	-0.405951	-2.05073	0.0402931	-1.39477	-1.0747
Gpr171	Cebpg	2.36782	0.0178934	1.74731	-0.133579	-1.82793	0.0675607	-1.17031	-1.07445
Rcsd1	Vdr	1.8012	0.071672	1.14465	-0.272899	-2.46746	0.0136076	-1.86622	-1.07415
Slc30a1	Hoxc4	3.28144	0.00103279	2.98599	-0.590255	-1.73145	0.0833709	-1.07899	-1.07408
Msx2	Creb3l2	2.57151	0.0101257	1.99458	-0.35207	-1.78055	0.0749859	-1.12502	-1.0739
Slc23a2	Glis2	2.05062	0.0403036	1.39466	-0.451029	-1.99547	0.0459922	-1.33732	-1.07344
Adamts19	Rel	4.53385	5.79187897096959e-06	5.23718	-0.278169	-1.72541	0.0844531	-1.07338	-1.07336
Arsj	Zfp296	2.22789	0.0258879	1.5869	-0.654608	-1.87985	0.0601284	-1.22092	-1.07335
Kit	Elf3	3.77224	0.000161787	3.79106	-0.344214	-1.72592	0.0843617	-1.07385	-1.07309
Gtf2ird1	Shox2	2.24654	0.0246695	1.60784	-0.69636	-1.87088	0.0613618	-1.2121	-1.07305
Car8	Setbp1	2.23496	0.0254202	1.59482	-0.259901	-1.87605	0.0606484	-1.21718	-1.07301
Arl4c	Emx2	2.14984	0.0315681	1.50075	-0.542196	-1.92133	0.0546905	-1.26209	-1.07298
Krt79	Tcf4	2.36355	0.0181008	1.7423	-0.68743	-1.82716	0.0676764	-1.16956	-1.07287
Enpp2	Klf5	2.23797	0.0252228	1.59821	-0.509467	-1.87417	0.0609068	-1.21533	-1.07266
Pcdh1	Prrx1	2.22086	0.0263603	1.57905	-0.671618	-1.88218	0.0598114	-1.22322	-1.07266
Plppr1	Osr2	2.14228	0.0321706	1.49254	-0.594603	-1.92548	0.054169	-1.26625	-1.07265
Rnf43	Tcf4	2.64874	0.00807916	2.09263	-0.691776	-1.76751	0.0771421	-1.11271	-1.07264
Ecscr	Cenpb	4.35589	1.32528822179788e-05	4.87769	-0.214137	-1.72466	0.0845892	-1.07269	-1.07262
Cldn1	Prrx2	2.30927	0.0209284	1.67926	-0.675045	-1.84499	0.0650391	-1.18683	-1.0726
Thsd1	Emx2	2.48691	0.0128857	1.88989	-0.233947	-1.79496	0.0726607	-1.1387	-1.07258
Kank1	Tcf4	3.95495	7.65492832743997e-05	4.11606	-0.601911	-1.72482	0.0845593	-1.07284	-1.07248
Map3k7cl	Bhlhe40	2.38574	0.0170448	1.76841	-0.483359	-1.82	0.0687588	-1.16267	-1.07247
Erg	Sox21	2.29727	0.0216033	1.66548	-0.597262	-1.84881	0.0644848	-1.19054	-1.07214
Adgra3	Hoxd4	2.76548	0.00568382	2.24536	-0.596295	-1.75374	0.0794749	-1.09977	-1.07208
Prkcq	Elf3	7.82287	5.16335410242585e-15	14.2871	-0.342935	-1.72369	0.0847631	-1.07179	-1.07179
Msx1	Fosl2	1.87418	0.0609061	1.21534	-0.291041	-2.23508	0.0254123	-1.59496	-1.07175
Bnc2	Hoxd3	5.19992	1.99378686081015e-07	6.70032	-0.403295	-1.72341	0.0848149	-1.07153	-1.07153
Cilp	Zfp296	2.51341	0.011957	1.92238	-0.41833	-1.78788	0.0737952	-1.13197	-1.07125
Inpp5d	Erg	8.95567	3.376927846483e-19	18.4715	-0.276004	-1.72299	0.0848908	-1.07114	-1.07114
Slc39a6	Hoxd4	4.34443	1.39636683149214e-05	4.855	-0.482799	-1.72305	0.0848802	-1.07119	-1.07113
Pitpnm3	Hand2	3.82863	0.000128858	3.88989	-0.589073	-1.72338	0.0848203	-1.0715	-1.0709
Acsl1	Zeb1	4.71502	2.41686121490742e-06	5.61675	-0.697928	-1.72264	0.0849531	-1.07082	-1.07081
Fli1	Bcl11a	8.86844	7.41761591959252e-19	18.1297	-0.452529	-1.7226	0.0849611	-1.07078	-1.07078
Nlrp3	Elf3	6.25387	4.00400428133158e-10	9.39751	-0.207761	-1.72239	0.0849994	-1.07058	-1.07058
Gjb2	Hoxc10	2.31727	0.0204891	1.68848	-0.693501	-1.8393	0.0658707	-1.18131	-1.07053
Epha2	Shox2	2.32622	0.0200068	1.69882	-0.698496	-1.8356	0.0664167	-1.17772	-1.0701
Hmgcs2	Tbx18	3.92048	8.83737606111583e-05	4.05368	-0.282677	-1.72213	0.0850457	-1.07035	-1.06993
E130310I04Rik	Tfap2b	2.8515	0.00435138	2.36137	-0.459145	-1.74409	0.0811434	-1.09075	-1.06986
Myh14	Hoxc6	2.70689	0.00679166	2.16802	-0.657385	-1.75713	0.0788957	-1.10295	-1.06981
Trp73	Tcf4	2.8047	0.00503635	2.29788	-0.616473	-1.74744	0.0805612	-1.09387	-1.0696
Rap1gap2	Irx4	4.32376	1.53394408376902e-05	4.81419	-0.159608	-1.72123	0.0852099	-1.06951	-1.06944
Dlx3	Hoxc10	3.20444	0.00135326	2.86862	-0.605213	-1.72799	0.0839899	-1.07577	-1.06941
Sec14l1	Glis3	2.38649	0.0170099	1.7693	-0.322174	-1.81561	0.0694302	-1.15845	-1.06926
Cldn8	Emx2	2.86281	0.00419904	2.37685	-0.63199	-1.7424	0.0814393	-1.08917	-1.06907
Chst1	Sox21	1.91255	0.0558057	1.25332	-0.592835	-2.15406	0.0312355	-1.50535	-1.06906
Sh2d4a	Zfp423	2.25513	0.0241252	1.61753	-0.68936	-1.86108	0.0627335	-1.2025	-1.06882
Epas1	Zfp580	2.32737	0.0199457	1.70015	-0.475178	-1.8331	0.0667876	-1.1753	-1.06854
Itga1	Dlx4	2.54951	0.0107874	1.96708	-0.308513	-1.77752	0.0754821	-1.12216	-1.06826
Rassf10	Hand2	2.29052	0.0219913	1.65775	-0.680819	-1.84592	0.0649034	-1.18773	-1.0682
Slco2b1	Bcl11a	1.76735	0.0771696	1.11255	-0.369854	-2.61116	0.0090236	-2.04462	-1.06805
Ikzf1	Jun	3.70923	0.00020789	3.68217	-0.162286	-1.72053	0.0853355	-1.06887	-1.0679
Zfhx4	Zbtb7b	2.42522	0.0152991	1.81533	-0.540493	-1.80336	0.0713312	-1.14672	-1.06784
Tll1	Zeb1	2.01229	0.0441895	1.35468	-0.485187	-2.02084	0.0432965	-1.36355	-1.06766
Tspan13	Zeb1	3.23193	0.00122956	2.91025	-0.514494	-1.72533	0.0844678	-1.07331	-1.06756
Rcsd1	Runx1	3.96346	7.38705284985486e-05	4.13153	-0.199274	-1.71897	0.0856201	-1.06742	-1.06708
Has3	Prrx2	2.11208	0.0346799	1.45992	-0.706546	-1.9361	0.0528554	-1.27691	-1.06701
Slc22a23	Tcf4	2.0802	0.0375069	1.42589	-0.581013	-1.95897	0.0501166	-1.30002	-1.0668
Bnc2	Hoxd4	4.76946	1.84719178494027e-06	5.73349	-0.401802	-1.71727	0.0859305	-1.06585	-1.06584
Ccl20	Hand2	3.24656	0.0011681	2.93252	-0.627977	-1.72273	0.0849369	-1.0709	-1.06547
4930544M13Rik	Hand2	3.68841	0.000225662	3.64654	-0.621102	-1.71793	0.0858085	-1.06647	-1.06543
Elmo1	Thrb	2.44115	0.0146407	1.83444	-0.155478	-1.79637	0.0724358	-1.14005	-1.06542
Gcnt1	Alx3	4.63597	3.55272980017843e-06	5.44944	-0.498053	-1.71588	0.0861848	-1.06457	-1.06455
Zic1	Zbtb7b	2.32793	0.019916	1.7008	-0.670357	-1.82735	0.0676474	-1.16975	-1.06441
Plet1	Hand2	2.71221	0.00668371	2.17498	-0.69722	-1.75018	0.0800874	-1.09644	-1.06431
Dlx2	Emx2	2.51492	0.0119058	1.92424	-0.559904	-1.77849	0.0753235	-1.12307	-1.06383
Krt14	Tcf4	3.99227	6.54441494094896e-05	4.18413	-0.640718	-1.71534	0.0862831	-1.06407	-1.06377
Ccr2	Tbx1	1.7594	0.0785097	1.10508	-0.235367	-2.62972	0.00854552	-2.06826	-1.06357
Dock8	Hoxc6	3.22368	0.00126554	2.89772	-0.641221	-1.72093	0.0852633	-1.06924	-1.06338
Afap1l2	Hoxc8	2.98115	0.00287164	2.54187	-0.569972	-1.7291	0.0837909	-1.0768	-1.06338
Plppr1	Hand2	3.78739	0.000152236	3.81748	-0.529451	-1.71532	0.0862859	-1.06406	-1.06336
Slc6a6	Osr2	1.96646	0.0492457	1.30763	-0.654967	-2.06252	0.0391586	-1.40717	-1.0631
Megf10	Sox21	2.00121	0.0453703	1.34323	-0.560676	-2.02305	0.0430682	-1.36584	-1.06306
Enpp2	Sox15	2.07772	0.0377355	1.42325	-0.53283	-1.95399	0.050702	-1.29497	-1.06286
Pla2g2f	Tcf4	3.08647	0.00202548	2.69347	-0.627318	-1.72397	0.0847127	-1.07205	-1.06265
Msx1	Hoxa1	2.80703	0.00500011	2.30102	-0.220406	-1.73924	0.0819927	-1.08622	-1.06257
Sp6	Hoxd4	3.67719	0.00023582	3.62742	-0.643167	-1.71468	0.0864048	-1.06346	-1.06238
Fat2	Hand2	3.18143	0.0014655	2.83401	-0.650752	-1.72064	0.0853168	-1.06897	-1.06219
Slc2a1	Hand2	2.49744	0.0125094	1.90276	-0.671594	-1.77991	0.0750911	-1.12441	-1.06218
Areg	Zeb1	2.06054	0.039347	1.40509	-0.722847	-1.96532	0.0493774	-1.30647	-1.06157
Tm4sf1	Thap11	2.04228	0.0411241	1.3859	-0.276955	-1.98014	0.0476874	-1.3216	-1.06123
Afap1l1	Tbx18	2.08722	0.0368686	1.43334	-0.384654	-1.94376	0.0519245	-1.28463	-1.06109
Fzd10	Hand2	2.88464	0.0039186	2.40687	-0.633049	-1.73188	0.0832955	-1.07938	-1.06104
Rnd3	Zeb1	2.26062	0.023783	1.62373	-0.604203	-1.84769	0.0646467	-1.18945	-1.06102
Alx4	Foxp1	2.16178	0.0306351	1.51378	-0.583796	-1.89517	0.0580694	-1.23605	-1.06085
Mybpc1	Zeb1	2.35113	0.0187165	1.72778	-0.415233	-1.81506	0.0695143	-1.15793	-1.06083
Adgrf5	Mesp2	2.19639	0.0280638	1.55185	-0.106093	-1.87657	0.060577	-1.21769	-1.06078
Podxl	Elf1	6.93286	4.1241786542403e-12	11.3847	-0.198293	-1.71174	0.0869455	-1.06075	-1.06075
Ets1	Foxq1	2.23805	0.0252179	1.59829	-0.629448	-1.8562	0.0634248	-1.19774	-1.06027
Wnt3	Hand2	2.97935	0.0028886	2.53931	-0.632871	-1.72558	0.0844233	-1.07354	-1.06014
Kazn	Prrx1	3.77726	0.000158562	3.7998	-0.476446	-1.71157	0.0869766	-1.0606	-1.05988
Edn1	Tcf4	2.11917	0.0340765	1.46755	-0.670961	-1.91931	0.0549454	-1.26007	-1.05974
Gpr65	Ets2	5.43056	5.61766958444454e-08	7.25044	-0.241869	-1.71054	0.0871666	-1.05965	-1.05965
Me3	E2f1	2.82902	0.00466908	2.33077	-0.178302	-1.73384	0.0829459	-1.08121	-1.05935
Vwf	Esrrg	2.64126	0.00825991	2.08302	-0.214341	-1.75286	0.0796264	-1.09894	-1.05934
Prox1	Elf3	3.70405	0.000212183	3.67329	-0.450227	-1.71082	0.087114	-1.05991	-1.05895
Eya2	Shox2	2.35	0.0187734	1.72646	-0.516479	-1.81289	0.069849	-1.15584	-1.05893
Cytip	Gata3	2.0195	0.0434356	1.36215	-0.442163	-1.99646	0.0458843	-1.33834	-1.05885
Kif13a	Tcf4	4.35599	1.3246471646085e-05	4.8779	-0.63241	-1.70972	0.0873185	-1.05889	-1.05883
Slc23a2	Hoxc8	3.22435	0.00126261	2.89873	-0.389938	-1.71577	0.0862039	-1.06447	-1.0587
Syne3	Hes1	2.35504	0.0185208	1.73234	-0.311833	-1.81075	0.0701797	-1.15379	-1.05848
Ttc9	Prrx1	2.04408	0.0409455	1.38779	-0.689656	-1.9731	0.0484836	-1.31441	-1.05827
Fgl2	Nr6a1	2.25837	0.0239223	1.6212	-0.5894	-1.84424	0.0651475	-1.1861	-1.05794
Aatk	Sox21	1.89373	0.0582608	1.23462	-0.584379	-2.15531	0.031138	-1.50671	-1.05757
Inpp5d	Tcf7l2	2.17279	0.0297964	1.52584	-0.300233	-1.8839	0.0595782	-1.22491	-1.0575
Scel	Emx2	2.23791	0.0252267	1.59814	-0.694992	-1.85224	0.0639914	-1.19388	-1.05748
Sbspon	Tbx15	2.14383	0.0320463	1.49422	-0.358383	-1.90022	0.057404	-1.24106	-1.05744
Sh3rf1	Hoxd8	2.45819	0.0139638	1.855	-0.631089	-1.78214	0.0747257	-1.12653	-1.05727
Krt23	Emx2	3.65517	0.000257015	3.59004	-0.581382	-1.70896	0.0874583	-1.0582	-1.05704
Wnk2	Tcf4	2.8398	0.00451422	2.34542	-0.664231	-1.73004	0.0836227	-1.07768	-1.05671
Spns2	Tbx18	2.08722	0.0368686	1.43334	-0.518504	-1.9361	0.0528556	-1.27691	-1.05663
Ovol1	Tcf4	2.28995	0.0220244	1.6571	-0.723223	-1.82957	0.0673142	-1.17189	-1.05623
Kank1	Shox2	2.2346	0.0254436	1.59442	-0.647296	-1.85163	0.0640796	-1.19328	-1.05605
Dct	Hoxc6	6.04472	1.49670835558793e-09	8.82486	-0.569598	-1.70662	0.0878931	-1.05605	-1.05605
Sox10	Tbx15	1.96103	0.0498752	1.30212	-0.578705	-2.05339	0.0400343	-1.39757	-1.05595
Adap2	Nr6a1	2.19403	0.0282333	1.54924	-0.417336	-1.87043	0.0614235	-1.21167	-1.0559
Chn2	Rarg	2.78961	0.0052772	2.2776	-0.234116	-1.73289	0.0831147	-1.08032	-1.05575
Axin2	Zbtb7b	2.01561	0.0438403	1.35813	-0.619115	-1.9938	0.0461743	-1.3356	-1.05557
Sox21	Prrx2	2.33107	0.0197498	1.70444	-0.624036	-1.81438	0.0696187	-1.15727	-1.05555
Cyp1b1	Gli3	2.6943	0.00705364	2.15159	-0.155516	-1.74192	0.0815217	-1.08873	-1.05552
Dct	Tbx15	1.92701	0.0539785	1.26778	-0.700404	-2.09729	0.0359675	-1.44409	-1.05549
Mrc1	Rarg	1.96762	0.0491113	1.30882	-0.220822	-2.04417	0.0409368	-1.38789	-1.05533
Fgl2	Grhl2	1.86695	0.061908	1.20825	-0.702032	-2.19929	0.0278571	-1.55506	-1.05532
Has3	Vax2	2.37145	0.0177184	1.75158	-0.657541	-1.8017	0.071593	-1.14513	-1.05531
Chst1	Elf3	6.01496	1.79925898401789e-09	8.74491	-0.468525	-1.70578	0.0880483	-1.05528	-1.05528
Epgn	Hoxd4	2.8887	0.00386838	2.41247	-0.646417	-1.72502	0.0845239	-1.07302	-1.0552
Mtmr10	Hand2	2.54277	0.0109978	1.95869	-0.669929	-1.76277	0.0779396	-1.10824	-1.05512
Vwf	Sp9	3.85957	0.000113587	3.94467	-0.208619	-1.70615	0.0879796	-1.05562	-1.05511
Adgrf5	Klf4	1.91314	0.0557303	1.25391	-0.121953	-2.11684	0.0342739	-1.46504	-1.05505
Alpl	Tgif1	2.80617	0.00501348	2.29986	-0.403935	-1.73061	0.0835221	-1.0782	-1.05494
Acsl5	Tcf4	2.20703	0.0273122	1.56364	-0.727023	-1.86257	0.0625234	-1.20396	-1.05489
Cxcr4	Sox6	3.69941	0.000216103	3.66534	-0.159123	-1.70613	0.0879847	-1.05559	-1.05462
Il10ra	Bcl11a	7.07266	1.51987288334853e-12	11.8182	-0.169044	-1.70484	0.0882235	-1.05442	-1.05442
Gm15987	Hand2	2.85578	0.00429313	2.36723	-0.639595	-1.72627	0.0842984	-1.07418	-1.05439
Tenm2	Emx2	2.50984	0.0120787	1.91798	-0.62937	-1.76782	0.0770912	-1.113	-1.05434
Vsir	Sox7	3.12043	0.00180589	2.74331	-0.219289	-1.71348	0.0866249	-1.06236	-1.05417
Inpp5d	Zfp260	2.05399	0.039977	1.39819	-0.311231	-1.95694	0.0503542	-1.29796	-1.05395
Lmo1	Osr2	1.97308	0.0484861	1.31438	-0.735133	-2.03461	0.0418905	-1.37788	-1.05382
Ptafr	Rxra	2.44346	0.0145471	1.83722	-0.306861	-1.78112	0.0748934	-1.12556	-1.05379
Bnc2	Hoxc4	3.51925	0.000432767	3.36375	-0.39901	-1.70578	0.0880492	-1.05527	-1.05333
Efnb1	Xbp1	2.3022	0.0213241	1.67113	-0.643701	-1.82068	0.0686556	-1.16332	-1.05298
Slc30a1	Hoxd4	5.4029	6.55707275032973e-08	7.18329	-0.580756	-1.70285	0.088597	-1.05258	-1.05258
Mboat1	Hoxd4	3.45778	0.000544647	3.26389	-0.653779	-1.70541	0.088118	-1.05494	-1.05249
Tjp1	Mef2c	2.43982	0.0146945	1.83285	-0.377513	-1.78016	0.07505	-1.12465	-1.05236
Sbspon	Creb3	1.93739	0.0526977	1.27821	-0.39404	-2.07496	0.0379901	-1.42033	-1.05215
Mboat1	Xbp1	3.13678	0.00170814	2.76748	-0.655796	-1.71075	0.087128	-1.05984	-1.05214
Ackr4	Zeb1	1.86025	0.0628506	1.20169	-0.784338	-2.20327	0.0275758	-1.55947	-1.05211
Il33	Trps1	1.78935	0.0735578	1.13337	-0.693125	-2.40104	0.0163485	-1.78652	-1.05206
Gadd45a	Hand2	2.86854	0.00412377	2.38471	-0.637709	-1.72272	0.0849387	-1.07089	-1.05202
Padi3	Hoxc10	2.39243	0.016737	1.77632	-0.657852	-1.79154	0.0732074	-1.13545	-1.05198
Gfra1	Sox15	2.39527	0.0166082	1.77968	-0.48593	-1.79049	0.0733748	-1.13445	-1.05176
Dhcr24	Emx2	2.22739	0.0259212	1.58635	-0.57091	-1.84854	0.0645245	-1.19028	-1.05172
Kcnk2	Zeb2	2.14397	0.032035	1.49438	-0.594825	-1.89102	0.0586223	-1.23194	-1.05169
C77080	Tcf4	2.90696	0.00364961	2.43775	-0.650513	-1.71982	0.0854646	-1.06821	-1.05158
Ednrb	Elf1	4.63248	3.61307604600896e-06	5.44212	-0.522203	-1.70128	0.0888903	-1.05115	-1.05113
Rassf9	En1	1.98541	0.0470993	1.32699	-0.738242	-2.01543	0.0438601	-1.35793	-1.05113
Tmem154	Hand2	3.03625	0.00239537	2.62063	-0.585687	-1.71274	0.0867607	-1.06168	-1.05086
Sox13	Nfic	1.72194	0.0850811	1.07017	-0.458408	-2.85856	0.00425565	-2.37103	-1.05073
Fgd5	Atf3	2.26777	0.0233433	1.63184	-0.552684	-1.83023	0.0672149	-1.17253	-1.05066
Themis2	Nr3c1	2.25708	0.0240032	1.61973	-0.175227	-1.83403	0.066649	-1.17621	-1.05035
Srgn	Etv4	2.79592	0.00517525	2.28607	-0.295292	-1.72611	0.0843277	-1.07403	-1.05029
Col4a3	Shox2	2.13328	0.0329021	1.48278	-0.243351	-1.8948	0.0581188	-1.23568	-1.05008
Tll1	Zfp449	2.94406	0.00323941	2.48953	-0.408599	-1.71598	0.0861654	-1.06467	-1.05
Fzd4	Dnmt1	3.01017	0.00261103	2.58319	-0.344757	-1.71269	0.0867703	-1.06163	-1.04986
Dock8	Vax2	2.24098	0.0250277	1.60158	-0.684241	-1.83941	0.0658543	-1.18142	-1.04947
Gm37168	Tbx18	2.55619	0.0105824	1.97542	-0.280988	-1.75311	0.0795827	-1.09918	-1.04904
Ucp2	Zeb1	2.46023	0.0138849	1.85746	-0.629518	-1.77131	0.07651	-1.11628	-1.04899
Kazn	Zeb1	2.09956	0.0357676	1.44651	-0.534286	-1.91447	0.0555602	-1.25524	-1.04895
Fli1	Elf3	7.41212	1.24297298060825e-13	12.9055	-0.446189	-1.6988	0.0893574	-1.04887	-1.04887
Rnf130	Snai1	2.1259	0.0335118	1.4748	-0.172499	-1.89713	0.0578103	-1.238	-1.04874
Zfp366	Sox15	3.89832	9.68633241136957e-05	4.01384	-0.425665	-1.69906	0.0893084	-1.04911	-1.04868
Gjb2	Emx2	2.47552	0.0133044	1.876	-0.666427	-1.76748	0.0771485	-1.11267	-1.04853
Il1r2	Zeb2	2.76865	0.00562886	2.24958	-0.55949	-1.72561	0.0844173	-1.07357	-1.04783
Wnk2	Hand2	3.51747	0.000435677	3.36084	-0.652658	-1.69969	0.0891897	-1.04969	-1.04776
Tmem154	Zeb2	2.67995	0.00736324	2.13293	-0.592911	-1.73447	0.0828346	-1.08179	-1.04775
Slc38a4	Tcf4	2.42576	0.0152766	1.81597	-0.623916	-1.77752	0.0754824	-1.12215	-1.04766
Sox5os4	Hoxd8	2.06067	0.0393348	1.40522	-0.534802	-1.94027	0.0523464	-1.28111	-1.04758
Dusp4	Mbd2	2.91441	0.00356366	2.4481	-0.232085	-1.71481	0.0863798	-1.06359	-1.04752
Sbspon	Osr2	1.92916	0.0537105	1.26994	-0.39408	-2.07516	0.037972	-1.42054	-1.04748
Msx1	Foxn3	1.88533	0.0593853	1.22632	-0.277711	-2.1415	0.0322337	-1.49169	-1.04718
Nipal4	Shox2	2.42673	0.0152355	1.81714	-0.58917	-1.77663	0.0756298	-1.12131	-1.04714
Cebpb	Hoxd3	3.13236	0.00173408	2.76093	-0.637464	-1.70524	0.0881505	-1.05478	-1.04705
Has3	Emx2	2.65344	0.00796766	2.09867	-0.633722	-1.73637	0.082498	-1.08356	-1.04668
Dlx2	Zeb2	2.05411	0.0399652	1.39832	-0.612622	-1.94349	0.0519565	-1.28436	-1.04651
Irx4	Hand2	2.88275	0.00394219	2.40426	-0.624751	-1.71508	0.0863302	-1.06384	-1.04609
Egr3	Shox2	2.79036	0.00526502	2.2786	-0.59754	-1.72158	0.0851459	-1.06984	-1.04594
Rbpms	Rel	3.14534	0.00165894	2.78017	-0.505093	-1.70342	0.08849	-1.05311	-1.04575
Msx1	Zbtb7a	2.23544	0.0253885	1.59536	-0.234243	-1.83637	0.0663024	-1.17847	-1.04572
Megf10	Rel	2.03964	0.0413862	1.38314	-0.540805	-1.95383	0.0507209	-1.29481	-1.04572
Wnt7b	Hand2	3.74405	0.000181074	3.74214	-0.598499	-1.69573	0.0899361	-1.04607	-1.04527
Plekho1	Elf1	6.67621	2.45206023281469e-11	10.6105	-0.429236	-1.69485	0.0901042	-1.04525	-1.04525
Tenm2	Glis1	2.83081	0.00464302	2.3332	-0.611181	-1.71747	0.0858924	-1.06605	-1.0451
4930544M13Rik	Tcf4	2.57258	0.0100942	1.99593	-0.631225	-1.74566	0.0808708	-1.09221	-1.04504
Wfdc17	Nr2f6	2.61046	0.00904217	2.04373	-0.171009	-1.73997	0.0818639	-1.08691	-1.04496
Gm34983	Rarg	1.96202	0.0497599	1.30312	-0.312373	-2.02829	0.0425307	-1.3713	-1.04492
Fgl2	Elf3	7.43211	1.06880451430404e-13	12.9711	-0.541883	-1.69446	0.0901786	-1.0449	-1.0449
Itgb6	Tcf4	2.69787	0.00697838	2.15625	-0.630058	-1.72904	0.0838016	-1.07675	-1.04482
S1pr1	Sox15	4.72051	2.35252331586253e-06	5.62847	-0.552664	-1.69431	0.0902068	-1.04476	-1.04475
Cldn8	Zeb2	1.89393	0.0582342	1.23482	-0.769879	-2.12027	0.0339835	-1.46873	-1.04461
Ephb6	Shox2	3.3213	0.00089599	3.0477	-0.535717	-1.69834	0.0894431	-1.04845	-1.04451
Fgfbp1	Hand2	2.55798	0.0105281	1.97765	-0.689998	-1.74733	0.08058	-1.09377	-1.04451
Ets2	Tcf4	2.68533	0.00724592	2.13991	-0.631941	-1.72994	0.0836409	-1.07758	-1.0444
Fam83b	Hand2	3.08165	0.00205854	2.68644	-0.640376	-1.70336	0.0885005	-1.05305	-1.04394
St3gal6	Prdm6	2.53076	0.0113814	1.9438	-0.52611	-1.75114	0.0799225	-1.09733	-1.04386
Slc2a1	Zeb1	2.66079	0.00779582	2.10814	-0.653924	-1.73172	0.0833239	-1.07923	-1.04349
Tjp1	Trps1	2.65003	0.00804836	2.09429	-0.366852	-1.73283	0.0831251	-1.08027	-1.04333
Lcp2	Nfkb1	2.30709	0.0210498	1.67675	-0.31669	-1.80572	0.0709617	-1.14898	-1.04327
Slc39a6	Hoxc6	2.39215	0.0167501	1.77598	-0.498043	-1.78019	0.0750444	-1.12468	-1.04317
Pou3f1	Tcf4	2.18468	0.028912	1.53892	-0.725642	-1.85569	0.0634972	-1.19725	-1.043
Pthlh	Tcf4	3.82372	0.000131451	3.88123	-0.571751	-1.69298	0.09046	-1.04354	-1.04297
Bnc1	Shox2	1.99973	0.0455296	1.34171	-0.683736	-1.9845	0.0471996	-1.32606	-1.04297
Fli1	Ets2	4.28897	1.79501123451332e-05	4.74593	-0.444483	-1.69239	0.0905713	-1.04301	-1.04293
Col4a3	Hoxc10	2.19456	0.0281951	1.54983	-0.237367	-1.85058	0.0642301	-1.19226	-1.0428
Cdc14a	Emx2	2.58414	0.00976221	2.01045	-0.260795	-1.74112	0.0816619	-1.08798	-1.04274
Tspan18	Prrx2	2.12847	0.0332981	1.47758	-0.458511	-1.88589	0.0593103	-1.22687	-1.04271
Foxq1	Vax2	1.98158	0.0475265	1.32306	-0.721808	-2.00182	0.0453037	-1.34387	-1.0425
Atf3	Hoxd4	2.25037	0.0244253	1.61216	-0.722228	-1.82556	0.067917	-1.16802	-1.04247
Ednrb	Sox6	6.16437	7.07644462347e-10	9.15018	-0.519318	-1.69175	0.0906929	-1.04243	-1.04243
C5ar1	Tbx18	3.22125	0.00127635	2.89403	-0.220253	-1.69776	0.0895529	-1.04792	-1.04232
Ccr2	Hlf	1.90661	0.0565712	1.2474	-0.191625	-2.09435	0.0362286	-1.44095	-1.04215
Pou2f3	Tcf4	3.59136	0.000328955	3.48286	-0.615573	-1.69295	0.0904657	-1.04352	-1.04208
Cd83	Meis3	2.75011	0.00595756	2.22493	-0.181965	-1.72054	0.0853342	-1.06888	-1.04199
Cd300a	Elf1	6.20046	5.62980771218332e-10	9.24951	-0.343043	-1.69127	0.0907853	-1.04198	-1.04198
Crim1	Hoxd8	2.65051	0.00803704	2.0949	-0.501721	-1.73097	0.083457	-1.07854	-1.0418
Myzap	Zeb1	2.18243	0.029078	1.53644	-0.569264	-1.85498	0.0635988	-1.19655	-1.04178
A330102I10Rik	Hand2	3.3015	0.000961706	3.01696	-0.528848	-1.6955	0.08998	-1.04585	-1.04165
Bmp3	Hmga1	2.07378	0.0380996	1.41908	-0.28235	-1.91995	0.0548641	-1.26071	-1.04156
Tspan5	Zeb1	2.54611	0.0108932	1.96284	-0.525158	-1.74571	0.0808616	-1.09226	-1.04156
Kbtbd11	Rel	2.89268	0.00381964	2.41798	-0.524055	-1.70919	0.0874162	-1.05841	-1.04143
Sned1	Pou2f3	2.16958	0.0300387	1.52232	-0.45754	-1.86078	0.062775	-1.20221	-1.0413
Tnc	Zeb1	2.02826	0.0425338	1.37127	-0.415914	-1.95512	0.0505683	-1.29612	-1.04119
Lmo1	Hoxd4	2.66739	0.00764436	2.11666	-0.62288	-1.72792	0.0840034	-1.0757	-1.04093
Kbtbd11	Elf3	2.24576	0.0247195	1.60696	-0.560392	-1.82517	0.0679748	-1.16765	-1.04089
Tspear	Tcf4	4.28751	1.80684348621617e-05	4.74308	-0.618629	-1.69003	0.0910225	-1.04085	-1.04077
Tek	Hoxc9	2.03478	0.0418733	1.37806	-0.410688	-1.94866	0.0513361	-1.28958	-1.04067
Itga3	Tcf4	4.67459	2.94541002877907e-06	5.53085	-0.613595	-1.68978	0.0910706	-1.04062	-1.04061
Bmper	Myc	2.04839	0.0405222	1.39231	-0.37812	-1.93696	0.05275	-1.27778	-1.04032
Tgm2	Sox6	2.15741	0.0309736	1.50901	-0.610854	-1.86558	0.0620997	-1.20691	-1.04024
Krt79	Zeb1	2.01904	0.0434833	1.36168	-0.737972	-1.96124	0.0498516	-1.30232	-1.04016
Acsl5	Hand2	2.19918	0.0278653	1.55494	-0.719944	-1.84385	0.0652044	-1.18572	-1.03975
Mtmr10	Tcf4	3.00734	0.00263542	2.57915	-0.646658	-1.7013	0.0888871	-1.05116	-1.03958
Mrvi1	Tfap2b	3.39713	0.000680978	3.16687	-0.320046	-1.69155	0.0907317	-1.04224	-1.03929
S1pr1	Sox6	5.16047	2.46332654852171e-07	6.60848	-0.550702	-1.68822	0.0913681	-1.03921	-1.0392
Pou3f1	Hand2	2.47429	0.0133502	1.87451	-0.687838	-1.75589	0.0791067	-1.10179	-1.03905
Wnt7a	Tcf4	3.48381	0.000494325	3.30599	-0.572722	-1.69006	0.0910172	-1.04088	-1.03874
Serpina3i	Hand2	3.61731	0.000297685	3.52624	-0.515649	-1.6887	0.091277	-1.03964	-1.03835
Pik3r5	Elf3	8.22174	2.00567351487865e-16	15.6977	-0.339515	-1.68723	0.0915583	-1.0383	-1.0383
Serpina9	Hand2	2.76395	0.00571065	2.24331	-0.602615	-1.71502	0.0863413	-1.06378	-1.0383
Lhx2	En1	3.58701	0.000334497	3.47561	-0.316723	-1.68877	0.0912627	-1.03971	-1.03826
Iffo2	Zeb1	3.26838	0.00108165	2.96591	-0.645159	-1.69226	0.0905973	-1.04288	-1.03819
Il13ra1	Tcf4	2.14314	0.0321019	1.49347	-0.673833	-1.86968	0.0615285	-1.21092	-1.03784
Cd300a	Rxra	2.57929	0.00990039	2.00435	-0.351794	-1.73589	0.0825826	-1.08311	-1.03779
Cytip	Klf13	1.93972	0.0524134	1.28056	-0.450977	-2.039	0.0414496	-1.38248	-1.03768
Nid2	Rxra	2.29631	0.0216584	1.66437	-0.599889	-1.80148	0.0716272	-1.14492	-1.03747
Trabd2b	Zbtb7b	2.06837	0.0386051	1.41336	-0.542078	-1.91653	0.0552978	-1.25729	-1.03731
Adora2a	Ets2	4.68525	2.79614265181616e-06	5.55344	-0.289411	-1.68601	0.0917934	-1.03719	-1.03718
Slc25a48	Hand2	3.60647	0.000310392	3.50809	-0.625477	-1.68733	0.0915392	-1.03839	-1.03706
Fgf7	Pou3f1	2.10329	0.0354407	1.4505	-0.654598	-1.89211	0.0584758	-1.23302	-1.03695
Ifi202b	Hand2	3.60359	0.000313855	3.50327	-0.600109	-1.68704	0.0915949	-1.03813	-1.03678
Mycl	Emx2	3.1749	0.0014989	2.82423	-0.611462	-1.69237	0.0905756	-1.04299	-1.0365
Tspan13	Thra	2.23379	0.0254971	1.59351	-0.542803	-1.82336	0.0682492	-1.1659	-1.03618
Mpzl2	Hand2	2.61995	0.00879416	2.05581	-0.658685	-1.72795	0.0839976	-1.07573	-1.03596
Scube3	Klf6	1.81319	0.0698022	1.15613	-0.296119	-2.25818	0.0239346	-1.62097	-1.0359
Slc16a7	Foxp2	1.82131	0.06856	1.16393	-0.474714	-2.23716	0.025276	-1.59729	-1.03573
Hmgcs2	Emx2	2.23536	0.0253936	1.59528	-0.301538	-1.82184	0.0684788	-1.16444	-1.03558
St3gal6	Tcfl5	2.23315	0.0255393	1.59279	-0.547173	-1.82273	0.0683442	-1.1653	-1.03556
Gpr171	Sp7	2.12894	0.0332596	1.47808	-0.136461	-1.87399	0.0609315	-1.21516	-1.03544
Batf3	Tbx1	2.98281	0.00285614	2.54422	-0.172028	-1.69747	0.0896073	-1.04766	-1.03523
Tspear	Hand2	2.63836	0.00833081	2.07931	-0.63134	-1.72457	0.0846047	-1.07261	-1.03512
Cldn1	Vax2	2.75596	0.00585198	2.2327	-0.626815	-1.71179	0.0869349	-1.06081	-1.0349
Myh9	Tcf4	1.96685	0.0492008	1.30803	-0.803314	-2.00155	0.0453334	-1.34358	-1.03478
Syk	Plagl1	1.75265	0.0796623	1.09875	-0.345048	-2.46318	0.0137712	-1.86103	-1.03463
Lyn	Sox9	2.04793	0.0405668	1.39183	-0.403856	-1.92704	0.0539752	-1.26781	-1.03455
Pak6	Zeb1	2.24662	0.0246646	1.60793	-0.711533	-1.81578	0.0694046	-1.15861	-1.03453
Sox7	Tcf4	3.86599	0.000110641	3.95608	-0.605949	-1.68354	0.0922699	-1.03494	-1.03447
Msx1	Sox7	2.4632	0.0137705	1.86105	-0.222163	-1.75158	0.0798462	-1.09775	-1.03378
Neurl1b	Ebf1	2.16119	0.0306807	1.51314	-0.60997	-1.85338	0.0638278	-1.19499	-1.03362
Sv2b	Rel	2.53349	0.0112931	1.94719	-0.404896	-1.73805	0.0822025	-1.08511	-1.03354
Sgk1	Zeb1	2.20223	0.0276493	1.55832	-0.69521	-1.83304	0.0667971	-1.17524	-1.03339
Chn2	Rora	2.58026	0.00987265	2.00557	-0.233772	-1.73033	0.0835721	-1.07794	-1.0333
Slc39a6	Emx2	5.1985	2.00901364253247e-07	6.69702	-0.471765	-1.68168	0.0926307	-1.03324	-1.03324
Chn2	Elf1	7.86541	3.6789193963213e-15	14.4343	-0.227252	-1.68166	0.0926341	-1.03323	-1.03323
Atg10	Tcf4	4.01634	5.91092604707624e-05	4.22834	-0.60856	-1.6819	0.092588	-1.03345	-1.03319
Sned1	Pou3f1	2.50345	0.0122988	1.91014	-0.427103	-1.74267	0.0813909	-1.08942	-1.03297
C530044C16Rik	Irx2	2.41987	0.015526	1.80894	-0.598361	-1.76013	0.0783858	-1.10576	-1.03294
Arhgap27	Hand2	2.16889	0.0300909	1.52156	-0.602838	-1.84826	0.0645645	-1.19001	-1.03286
Plekhg3	Hoxc6	3.03021	0.00244383	2.61193	-0.589796	-1.69269	0.0905142	-1.04328	-1.03275
Tspan13	Zbtb20	2.03044	0.0423115	1.37354	-0.575827	-1.93771	0.0526583	-1.27853	-1.03272
Slc38a4	Hand2	2.35244	0.0186505	1.72931	-0.62372	-1.77696	0.0755741	-1.12163	-1.03238
Slc39a10	Hoxd4	3.90417	9.45499468738283e-05	4.02434	-0.587753	-1.68104	0.0927545	-1.03266	-1.03226
Kit	Rel	1.96153	0.0498167	1.30263	-0.399796	-2.00197	0.0452885	-1.34401	-1.03222
Hdc	Ybx3	1.77487	0.075919	1.11965	-0.356142	-2.35845	0.0183513	-1.73633	-1.03209
Capns2	Hand2	3.37335	0.000742601	3.12924	-0.603	-1.6838	0.0922196	-1.03518	-1.03201
Myh14	Hoxd4	2.47212	0.0134316	1.87187	-0.653783	-1.74732	0.0805812	-1.09377	-1.03184
Bmpr1b	Hand2	2.58553	0.00972301	2.0122	-0.448806	-1.72779	0.084025	-1.07559	-1.03184
Msx2	Prrx1	4.38654	1.15168645522796e-05	4.93867	-0.32932	-1.68019	0.0929212	-1.03189	-1.03184
Plac8	Irf6	1.87532	0.0607483	1.21647	-0.411301	-2.11634	0.0343161	-1.4645	-1.03161
Wnt7a	Hand2	4.78879	1.67788834120916e-06	5.77524	-0.569226	-1.67959	0.0930368	-1.03135	-1.03134
Aff1	Hand2	4.35686	1.31942734384072e-05	4.87961	-0.638245	-1.67962	0.0930304	-1.03138	-1.03132
Nek2	Zfp580	3.33574	0.000850726	3.07021	-0.486017	-1.68322	0.0923333	-1.03464	-1.03102
Sox7	Trps1	2.31828	0.0204344	1.68964	-0.641746	-1.78525	0.0742201	-1.12948	-1.03087
Plekho2	Elf3	6.92345	4.40766756940061e-12	11.3558	-0.546612	-1.67903	0.0931454	-1.03084	-1.03084
Il31ra	Cux1	1.70919	0.0874152	1.05841	-0.401807	-2.73046	0.00632466	-2.19896	-1.03064
Dct	Glis1	2.14607	0.0318672	1.49666	-0.619863	-1.85674	0.0633477	-1.19827	-1.0306
Nrarp	Zeb2	2.11216	0.034673	1.46001	-0.681867	-1.87616	0.0606331	-1.21729	-1.03057
Atg10	Hand2	2.90633	0.00365694	2.43688	-0.613729	-1.6959	0.089905	-1.04622	-1.03043
Hs2st1	Osr2	2.41519	0.0157271	1.80335	-0.201425	-1.75788	0.078768	-1.10365	-1.03032
Me3	Emx2	1.8317	0.0669968	1.17395	-0.237865	-2.19444	0.0282036	-1.5497	-1.03007
Nek2	Emx2	2.72805	0.00637109	2.19579	-0.493137	-1.70871	0.0875053	-1.05797	-1.03003
Sned1	Irf6	2.028	0.0425602	1.371	-0.476591	-1.93471	0.0530259	-1.27551	-1.02998
Chst11	Plagl1	2.1899	0.0285314	1.54468	-0.601021	-1.83339	0.0667441	-1.17559	-1.02979
Inpp5d	Ar	2.27722	0.0227728	1.64258	-0.287099	-1.79667	0.0723875	-1.14034	-1.02913
Flt4	Foxo6	2.92618	0.00343153	2.46451	-0.212054	-1.69326	0.0904052	-1.04381	-1.02907
Cdc14a	Hoxc6	7.26077	3.84879296117069e-13	12.4147	-0.250495	-1.67682	0.0935786	-1.02882	-1.02882
Msx1	Zfp524	2.05238	0.0401331	1.3965	-0.245228	-1.91349	0.055686	-1.25425	-1.0288
Stk17b	Erg	3.66909	0.000243418	3.61365	-0.358868	-1.67786	0.0933747	-1.02977	-1.02875
Psd4	Hand2	2.63508	0.00841167	2.07512	-0.621898	-1.7171	0.0859612	-1.0657	-1.02849
Chst11	Hoxc6	3.69487	0.000220001	3.65757	-0.547772	-1.67737	0.0934699	-1.02933	-1.0284
Msx1	Pou3f1	3.4426	0.000576155	3.23946	-0.211823	-1.67899	0.093154	-1.0308	-1.02837
Slc40a1	Hoxd3	3.35042	0.000806896	3.09318	-0.379173	-1.68006	0.0929451	-1.03177	-1.02837
Ednrb	Elf3	4.18044	2.90951211127789e-05	4.53618	-0.514643	-1.67632	0.0936764	-1.02837	-1.02825
Alpl	Sox21	2.03333	0.0420192	1.37655	-0.45312	-1.92718	0.0539574	-1.26795	-1.02822
Sox10	Hoxd8	1.95452	0.0506402	1.2955	-0.564235	-2.00106	0.0453856	-1.34308	-1.02813
Nrarp	Tbx15	1.94676	0.0515631	1.28766	-0.730458	-2.00969	0.0444641	-1.35199	-1.0281
Arl4c	Creb3l1	1.97751	0.0479844	1.3189	-0.558109	-1.97639	0.0481101	-1.31776	-1.02786
Foxq1	Prrx2	2.07423	0.0380578	1.41956	-0.683873	-1.89587	0.0579778	-1.23674	-1.02766
St3gal5	Setbp1	1.90231	0.0571303	1.24313	-0.195613	-2.06454	0.0389664	-1.40931	-1.02747
Slc38a1	Fosl2	2.07614	0.0378812	1.42158	-0.293815	-1.89421	0.058197	-1.2351	-1.02746
Adrb2	Zeb1	3.77658	0.000158999	3.79861	-0.578928	-1.67585	0.093767	-1.02795	-1.02728
Gcnt1	Zeb1	2.60176	0.00927464	2.0327	-0.499224	-1.72002	0.0854297	-1.06839	-1.02728
Sox13	Emx2	2.46053	0.0138733	1.85782	-0.270236	-1.74384	0.0811866	-1.09052	-1.02718
Alcam	Emx2	2.11088	0.0347829	1.45863	-0.614315	-1.8712	0.0613172	-1.21242	-1.02702
Kbtbd11	Elf1	3.17119	0.00151813	2.81869	-0.515482	-1.68183	0.0926027	-1.03338	-1.02696
Grhl3	Tcf4	2.1357	0.0327037	1.4854	-0.717567	-1.85671	0.0633527	-1.19823	-1.02694
Btbd11	Hand2	3.05085	0.00228192	2.6417	-0.553651	-1.68533	0.0919244	-1.03657	-1.02689
Cebpb	Vax2	2.20788	0.0272525	1.56459	-0.680777	-1.82084	0.0686308	-1.16348	-1.02681
Crabp1	Zbtb7b	2.37139	0.0177215	1.7515	-0.61016	-1.76431	0.0776798	-1.10969	-1.02676
Nek2	Hoxd4	6.06879	1.28874825609004e-09	8.88983	-0.483582	-1.6745	0.0940326	-1.02672	-1.02672
Slc7a8	Irx5	1.97843	0.0478802	1.31984	-0.2199	-1.97311	0.0484832	-1.31441	-1.02668
1700016K19Rik	Tcf4	3.99357	6.50847717454085e-05	4.18652	-0.527463	-1.6742	0.0940922	-1.02645	-1.02617
Lgals3	Hand2	2.28766	0.0221576	1.65448	-0.701451	-1.78875	0.0736549	-1.1328	-1.02604
1700016K19Rik	Emx2	2.23818	0.0252091	1.59844	-0.569586	-1.80689	0.0707795	-1.15009	-1.02593
Epha2	Xbp1	2.26588	0.0234586	1.6297	-0.683516	-1.79621	0.0724619	-1.13989	-1.02585
Edar	Zeb1	1.86821	0.0617327	1.20948	-0.751319	-2.11258	0.0346365	-1.46047	-1.02581
Kit	Rreb1	2.67837	0.00739819	2.13087	-0.34076	-1.70876	0.0874947	-1.05802	-1.02574
Emb	Snai1	1.84788	0.06462	1.18963	-0.659408	-2.14847	0.0316762	-1.49927	-1.02572
Ets1	Elf1	3.52702	0.000420259	3.37648	-0.566015	-1.67512	0.0939106	-1.02729	-1.02553
Satb1	Tcf4	2.25625	0.0240548	1.6188	-0.593676	-1.79927	0.071976	-1.14281	-1.02549
Kazn	Vax2	3.47544	0.000510017	3.29242	-0.466093	-1.67525	0.0938859	-1.0274	-1.02527
Tspan13	Prdm5	2.17369	0.0297285	1.52683	-0.545918	-1.83415	0.0666323	-1.17632	-1.02512
Epgn	Hand2	3.54201	0.000397083	3.40112	-0.627643	-1.67455	0.0940233	-1.02676	-1.02511
Dapp1	Gli3	2.1965	0.0280561	1.55197	-0.271633	-1.82266	0.0683552	-1.16523	-1.0246
Pkp1	Tcf4	2.69395	0.00706112	2.15113	-0.626838	-1.70553	0.0880958	-1.05504	-1.02441
Serpinb2	Hand2	2.91777	0.00352544	2.45279	-0.647311	-1.68807	0.0913984	-1.03906	-1.0241
Sh3rf2	Hand2	3.36314	0.000770611	3.11316	-0.605814	-1.67498	0.0939376	-1.02716	-1.02394
Abca1	Sox15	1.85544	0.0635339	1.19699	-0.453201	-2.12925	0.0332335	-1.47842	-1.02385
Chst1	Ovol1	1.85781	0.0631957	1.19931	-0.584683	-2.12466	0.0336148	-1.47347	-1.02371
Aspn	Zfp296	2.20189	0.0276728	1.55795	-0.640167	-1.81845	0.0689958	-1.16118	-1.02338
Slc35d3	Cxxc4	2.81164	0.00492893	2.30725	-0.108533	-1.69376	0.0903118	-1.04426	-1.02321
Pax3	Zbtb7a	2.1471	0.0317853	1.49777	-0.46152	-1.8444	0.0651246	-1.18626	-1.02301
Elmo1	Foxs1	2.60403	0.00921353	2.03557	-0.146816	-1.71448	0.08644	-1.06329	-1.02293
Flt4	Mbd2	2.48442	0.0129764	1.88684	-0.217003	-1.73365	0.0829805	-1.08102	-1.02282
Sox17	Rorb	2.47206	0.0134337	1.87181	-0.215664	-1.73585	0.0825909	-1.08307	-1.02266
Col4a3	En1	1.84721	0.0647168	1.18898	-0.276537	-2.14004	0.0323513	-1.49011	-1.02239
Megf10	Zbtb7a	2.17828	0.0293852	1.53187	-0.504601	-1.82773	0.0675905	-1.17011	-1.02232
Ebf3	Mbd2	2.06575	0.0388522	1.41058	-0.599783	-1.89226	0.058456	-1.23317	-1.02211
Fabp4	Rorc	2.2392	0.0251428	1.59959	-0.419393	-1.80102	0.0716991	-1.14449	-1.0221
Dusp4	Sox21	2.25196	0.0243249	1.61395	-0.244012	-1.79609	0.072481	-1.13978	-1.02208
Samsn1	Nfyb	1.8573	0.0632684	1.19881	-0.411238	-2.1208	0.0339389	-1.4693	-1.022
Akap12	Zbtb7b	3.84679	0.000119678	3.92199	-0.374128	-1.66981	0.0949576	-1.02247	-1.02198
Dsc3	Hand2	3.22911	0.00124176	2.90596	-0.621196	-1.67466	0.0940001	-1.02687	-1.0217
Coro1a	Elf1	7.18429	6.75572169196901e-13	12.1703	-0.280499	-1.66895	0.0951281	-1.02169	-1.02169
Efnb1	Prrx2	2.0995	0.0357732	1.44644	-0.660882	-1.86854	0.0616872	-1.20981	-1.02112
Cybrd1	Nfkb1	2.33634	0.0194733	1.71056	-0.206509	-1.76601	0.0773947	-1.11129	-1.02063
Lmo1	Tcf4	3.45551	0.000549249	3.26023	-0.601742	-1.67017	0.0948865	-1.0228	-1.02053
Rbpms	Elf3	3.97466	7.04805509167966e-05	4.15193	-0.494335	-1.66774	0.095368	-1.0206	-1.02031
Sdr42e1	Foxp2	2.21054	0.0270679	1.56755	-0.615729	-1.81019	0.0702661	-1.15325	-1.02031
Gm34983	Etv3	2.46963	0.0135254	1.86885	-0.26606	-1.73312	0.0830752	-1.08053	-1.0201
Tshz3	Irx2	2.40587	0.0161339	1.79226	-0.573432	-1.74692	0.0806504	-1.09339	-1.02007
Il13ra1	Hand2	2.72448	0.00644033	2.19109	-0.612574	-1.69718	0.0896633	-1.04739	-1.01988
Dusp5	Erg	4.03448	5.47224502833703e-05	4.26183	-0.300873	-1.66714	0.0954871	-1.02006	-1.01983
Dhcr24	Tcf4	2.59285	0.00951832	2.02144	-0.5287	-1.71172	0.0869479	-1.06074	-1.01937
Extl3	Zbtb7b	1.8198	0.0687899	1.16248	-0.316733	-2.18356	0.0289946	-1.53768	-1.01868
Stk17b	Emx2	2.04797	0.0405631	1.39187	-0.404154	-1.89828	0.0576589	-1.23913	-1.01826
Padi3	Foxp2	1.93689	0.0527589	1.2777	-0.734257	-1.99962	0.045541	-1.3416	-1.01819
Mapkapk3	Hand2	2.6501	0.00804686	2.09437	-0.655147	-1.70297	0.0885745	-1.05269	-1.01814
Fli1	Rel	2.61816	0.00884059	2.05352	-0.448294	-1.7067	0.0878781	-1.05612	-1.01799
Rassf9	Prrx2	2.02184	0.0431931	1.36459	-0.70236	-1.91783	0.055132	-1.2586	-1.01798
4930511E03Rik	Zbtb7b	2.60296	0.0092423	2.03422	-0.451262	-1.70865	0.0875154	-1.05792	-1.01796
Plcg2	Smad3	2.09876	0.0358379	1.44566	-0.272045	-1.86381	0.0623488	-1.20517	-1.01795
Alpl	Sox15	2.42675	0.0152346	1.81717	-0.406122	-1.73935	0.0819737	-1.08633	-1.01791
Padi3	Hoxd4	4.22548	2.38437160496093e-05	4.62263	-0.611315	-1.6648	0.0959533	-1.01794	-1.01784
Myh14	Hoxc4	3.63412	0.00027893	3.5545	-0.623722	-1.66547	0.0958186	-1.01855	-1.01741
Zfp750	Emx2	2.12357	0.0337064	1.47229	-0.688669	-1.84825	0.0645657	-1.19	-1.0173
Slc23a2	Tbx18	1.89881	0.0575892	1.23966	-0.461821	-2.04487	0.0408673	-1.38862	-1.01726
Grhl1	En1	1.97534	0.0482299	1.31668	-0.757992	-1.95735	0.0503062	-1.29838	-1.01723
Lgals3	Zeb1	2.60208	0.00926602	2.03311	-0.670461	-1.70724	0.0877767	-1.05662	-1.01669
Cd300a	Elf3	6.68942	2.24054514846796e-11	10.6496	-0.337543	-1.66322	0.0962682	-1.01652	-1.01652
Tenm2	Hoxd4	2.50971	0.0120831	1.91782	-0.612525	-1.7212	0.0852151	-1.06948	-1.01652
Spsb4	Sox7	2.28756	0.0221633	1.65437	-0.414671	-1.77552	0.0758121	-1.12026	-1.0164
Coro1a	Elf3	8.6893	3.64694692985706e-18	17.4381	-0.279523	-1.66292	0.0963288	-1.01624	-1.01624
Gm26535	Tcf4	1.86569	0.0620853	1.20701	-0.79511	-2.09022	0.0365979	-1.43654	-1.01587
Areg	Tcf4	2.50282	0.0123208	1.90936	-0.634731	-1.72143	0.0851721	-1.0697	-1.01573
Cd86	Tbx18	2.90976	0.00361711	2.44164	-0.319685	-1.67886	0.0931789	-1.03068	-1.01566
Elmod1	Tcf4	2.30224	0.0213218	1.67118	-0.638308	-1.76971	0.0767746	-1.11478	-1.01566
Scube1	Rela	2.78977	0.00527458	2.27781	-0.159814	-1.68648	0.0917031	-1.03762	-1.0155
Sox21	Emx2	2.80852	0.00497698	2.30303	-0.578937	-1.68483	0.0920213	-1.03611	-1.01529
B4galt5	Etv3	2.28527	0.0222969	1.65176	-0.447824	-1.77477	0.0759367	-1.11955	-1.01529
Elovl7	Tcf4	2.40715	0.0160777	1.79378	-0.647707	-1.74015	0.0818322	-1.08708	-1.01505
Plekhg3	Vax2	5.73475	9.765821581826e-09	8.01029	-0.579011	-1.66147	0.0966188	-1.01494	-1.01494
Cmtm8	Tcf4	2.57082	0.0101457	1.99372	-0.404485	-1.70943	0.0873706	-1.05863	-1.01489
Adrb2	Tcf4	2.31439	0.0206463	1.68516	-0.608545	-1.76464	0.0776237	-1.11001	-1.01472
Krt23	Hoxc10	2.26102	0.023758	1.62419	-0.606295	-1.78238	0.0746878	-1.12675	-1.0147
Alcam	Hoxd4	2.17639	0.0295262	1.52979	-0.59608	-1.81687	0.0692363	-1.15967	-1.01449
Tns4	Emx2	2.44572	0.0144564	1.83994	-0.651912	-1.73089	0.0834705	-1.07847	-1.01448
Emb	Cxxc5	3.72677	0.000193953	3.7123	-0.515352	-1.66178	0.0965565	-1.01522	-1.01443
Msx2	Meox1	6.93225	4.14212281999383e-12	11.3828	-0.324924	-1.66079	0.0967548	-1.01433	-1.01433
Tcf7	Atf3	1.86468	0.0622269	1.20602	-0.595716	-2.08776	0.0368193	-1.43392	-1.01433
Ank	Hic1	1.67301	0.094325	1.02537	-0.282646	-2.9866	0.00282102	-2.54959	-1.01377
Sox5os4	Vax2	1.8474	0.0646888	1.18917	-0.584347	-2.11507	0.0344236	-1.46314	-1.01374
Rnf144a	Rel	2.45905	0.0139304	1.85604	-0.515558	-1.72715	0.0841402	-1.075	-1.01368
Gjb2	Hoxd8	2.1425	0.0321531	1.49278	-0.690841	-1.83224	0.0669151	-1.17448	-1.0136
Pou2f3	Shox2	2.12309	0.0337462	1.47177	-0.669956	-1.84261	0.0653857	-1.18452	-1.01356
Dsg3	Hand2	2.59437	0.0094765	2.02335	-0.652375	-1.70413	0.0883563	-1.05376	-1.01325
Foxq1	Shox2	1.92835	0.0538115	1.26912	-0.720651	-1.99859	0.0456525	-1.34054	-1.0132
Shb	Hoxc6	3.09673	0.0019567	2.70848	-0.386482	-1.66829	0.0952584	-1.0211	-1.0131
Edar	Vax2	2.14864	0.0316626	1.49945	-0.64846	-1.8282	0.0675203	-1.17057	-1.01303
Mpeg1	Etv4	1.80291	0.0714025	1.14629	-0.329679	-2.20259	0.0276236	-1.55872	-1.01299
Sox5os4	Hoxc4	2.33616	0.0194829	1.71035	-0.482437	-1.75553	0.0791687	-1.10145	-1.01274
Dapp1	Cxxc4	5.58586	2.32548169121058e-08	7.63349	-0.251003	-1.65897	0.097122	-1.01268	-1.01268
Col4a3	Hoxb9	3.17802	0.00148283	2.82891	-0.212337	-1.66561	0.0957908	-1.01868	-1.01264
Has3	Tcf4	3.28601	0.00101617	2.99303	-0.607107	-1.66338	0.096237	-1.01666	-1.01253
Smoc2	Tcf4	2.99361	0.00275694	2.55957	-0.544817	-1.67113	0.0946956	-1.02367	-1.01237
Cebpb	Hoxd4	2.4965	0.0125424	1.90162	-0.642369	-1.71833	0.0857367	-1.06683	-1.01232
Msx1	Irx4	3.41505	0.000637698	3.19539	-0.209303	-1.66131	0.0966522	-1.01479	-1.01221
Il4	Etv4	2.79557	0.00518076	2.28561	-0.235502	-1.68218	0.0925334	-1.0337	-1.01218
Ripk4	Tcf4	2.19033	0.0285003	1.54515	-0.676129	-1.80695	0.0707698	-1.15015	-1.0121
Crim1	En1	1.98534	0.0471068	1.32692	-0.564544	-1.93655	0.0528007	-1.27736	-1.01135
Emp2	En1	2.93585	0.00332637	2.47803	-0.558428	-1.67241	0.0944431	-1.02483	-1.01119
Syk	Xbp1	2.65531	0.0079236	2.10108	-0.237652	-1.69409	0.0902488	-1.04456	-1.01119
Pdgfb	Hoxd4	2.96202	0.00305624	2.51481	-0.648088	-1.67073	0.0947746	-1.02331	-1.01081
Slc38a4	Hoxd4	2.39734	0.0165147	1.78213	-0.609617	-1.73687	0.0824098	-1.08402	-1.01071
Iffo2	Osr2	2.09283	0.0363639	1.43933	-0.705356	-1.85551	0.0635238	-1.19706	-1.01065
Rap1gap2	Lmx1b	2.96782	0.00299921	2.52299	-0.155496	-1.67023	0.0948746	-1.02285	-1.0106
Sox5os4	Glis1	2.33582	0.0195008	1.70995	-0.481607	-1.7526	0.0796704	-1.0987	-1.01047
Dbi	Emx2	2.18282	0.0290489	1.53687	-0.71482	-1.80748	0.0706872	-1.15066	-1.01018
Ptafr	Elf1	6.16158	7.20211359859637e-10	9.14254	-0.286896	-1.65612	0.0976975	-1.01012	-1.01012
Slc25a48	Tcf4	2.7984	0.00513566	2.2894	-0.622603	-1.67957	0.0930419	-1.03132	-1.01011
Wnt3	Tcf4	4.3963	1.10111157423752e-05	4.95817	-0.607538	-1.65613	0.097695	-1.01013	-1.01008
Gjb2	Hoxd3	2.97796	0.00290174	2.53734	-0.629373	-1.66918	0.095082	-1.0219	-1.01007
Pla2g2f	Creb3	4.17869	2.93195844888479e-05	4.53284	-0.602794	-1.6561	0.0977009	-1.0101	-1.00998
Timp3	Alx3	2.59882	0.00935446	2.02898	-0.550156	-1.69933	0.0892569	-1.04936	-1.00977
Prkcd	Vax2	2.13829	0.0324934	1.48821	-0.691708	-1.82801	0.0675481	-1.17039	-1.00945
Elovl4	Creb3	2.30384	0.0212318	1.67301	-0.308699	-1.76051	0.0783219	-1.10612	-1.00926
Anxa11	Zeb2	2.68907	0.0071652	2.14477	-0.405998	-1.68779	0.0914507	-1.03881	-1.00895
Lhx2	Zeb2	4.3887	1.14027757253253e-05	4.94299	-0.309854	-1.65482	0.0979611	-1.00895	-1.0089
Tspan18	Alx3	5.0334	4.81850743008932e-07	6.31709	-0.397395	-1.65465	0.097996	-1.00879	-1.00879
Cdc14a	Shox2	3.71554	0.000202772	3.69299	-0.24706	-1.65537	0.0978496	-1.00944	-1.00863
St6gal1	Hoxa1	2.28159	0.0225133	1.64756	-0.303434	-1.76637	0.0773332	-1.11163	-1.00831
Esrp1	Hand2	2.50156	0.0123649	1.90781	-0.649619	-1.71234	0.0868335	-1.06131	-1.00822
Stfa3	Hand2	3.63194	0.000281303	3.55083	-0.606323	-1.65506	0.0979129	-1.00916	-1.00804
Erg	Sox6	2.09498	0.036173	1.44161	-0.597589	-1.84981	0.0643413	-1.19151	-1.00795
Tnfrsf19	Shox2	2.24167	0.0249829	1.60236	-0.484882	-1.77978	0.0751115	-1.12429	-1.00781
Cmtm8	Emx2	2.14842	0.03168	1.49921	-0.430429	-1.82028	0.0687167	-1.16294	-1.0078
Plek	Zbtb7c	2.06794	0.0386459	1.4129	-0.449905	-1.86644	0.0619794	-1.20775	-1.00776
Spsb4	Zfp64	2.37823	0.0173961	1.75955	-0.405455	-1.73726	0.0823419	-1.08438	-1.00742
Klf5	Zeb1	2.07929	0.0375909	1.42492	-0.597045	-1.85835	0.0631196	-1.19984	-1.00728
Tpsg1	Atf4	3.88024	0.000104355	3.98149	-0.150573	-1.65329	0.0982721	-1.00757	-1.00715
Bnc2	Zeb2	1.72162	0.0851377	1.06988	-0.578676	-2.44492	0.0144882	-1.83898	-1.00704
Gm33370	Zfp260	2.1039	0.0353876	1.45115	-0.600112	-1.84303	0.0653253	-1.18492	-1.007
Prkcq	Ets2	4.17436	2.9882971630321e-05	4.52458	-0.329241	-1.65273	0.098385	-1.00707	-1.00695
Slc39a10	Hoxd3	3.06247	0.0021952	2.65853	-0.581079	-1.6623	0.0964524	-1.01569	-1.00685
Shb	Tead2	1.97368	0.0484182	1.31499	-0.448232	-1.9381	0.0526112	-1.27892	-1.00664
Cybrd1	Nfkb2	3.36669	0.000760752	3.11876	-0.191684	-1.65522	0.0978789	-1.00931	-1.00628
Zfp366	Elf3	7.45236	9.16820390065703e-14	13.0377	-0.414086	-1.65181	0.098574	-1.00624	-1.00624
Gm13652	Foxp4	2.29647	0.0216493	1.66456	-0.371098	-1.75823	0.0787081	-1.10398	-1.00589
Adgra3	Foxp2	2.83457	0.00458874	2.33831	-0.568112	-1.67208	0.0945089	-1.02453	-1.00584
Frem2	Tcf4	3.12543	0.00177546	2.75069	-0.596536	-1.6591	0.097095	-1.0128	-1.00569
Plekho1	Sox6	2.19916	0.0278664	1.55492	-0.45468	-1.79369	0.0728623	-1.1375	-1.00569
Il33	Tbx18	2.98442	0.00284117	2.5465	-0.482951	-1.66389	0.0961338	-1.01712	-1.00567
Nek2	Hoxd3	2.86339	0.00419133	2.37765	-0.482334	-1.67003	0.0949135	-1.02267	-1.00565
Cilp	Rorc	2.56035	0.0104566	1.98061	-0.395727	-1.69963	0.0892012	-1.04963	-1.00557
Bmp3	Hoxc13	2.44895	0.0143272	1.84384	-0.250077	-1.71888	0.0856363	-1.06734	-1.00552
Pthlh	Prrx2	2.02153	0.0432244	1.36427	-0.642248	-1.89544	0.0580335	-1.23632	-1.00547
Srgn	Klf15	2.51258	0.0119853	1.92135	-0.292128	-1.70687	0.0878464	-1.05628	-1.00534
Cd300a	Ets2	6.39433	1.61251921008707e-10	9.7925	-0.335048	-1.6505	0.0988417	-1.00506	-1.00506
Tspan13	Meis1	1.90071	0.0573405	1.24154	-0.597575	-2.01302	0.0441124	-1.35544	-1.0047
Ypel2	E2f1	1.81975	0.0687966	1.16243	-0.182905	-2.13993	0.0323603	-1.48999	-1.00467
E130310I04Rik	Bcl6	2.28333	0.022411	1.64954	-0.463789	-1.76074	0.0782823	-1.10634	-1.00463
Ccr2	Maz	2.10353	0.0354193	1.45076	-0.170794	-1.83941	0.0658549	-1.18141	-1.00462
Kank1	Tead2	2.92895	0.00340113	2.46838	-0.580569	-1.6652	0.0958733	-1.0183	-1.00459
Wnt7b	Hoxd4	2.76355	0.00571757	2.24279	-0.591357	-1.67552	0.0938313	-1.02765	-1.00431
Sostdc1	Hand2	2.26282	0.0236468	1.62623	-0.634238	-1.76695	0.0772372	-1.11217	-1.00411
Sec14l1	Sp7	2.19538	0.0281364	1.55073	-0.318072	-1.79284	0.072999	-1.13668	-1.00401
Igfbp3	Irx4	2.08518	0.0370533	1.43117	-0.37848	-1.84877	0.0644908	-1.1905	-1.00369
Gja4	Lhx8	1.77088	0.0765814	1.11588	-0.1716	-2.24964	0.0244719	-1.61133	-1.00358
Dusp22	Zeb2	2.05426	0.0399509	1.39847	-0.662953	-1.8684	0.0617061	-1.20967	-1.00352
Grhl2	Tcf4	2.33404	0.0195937	1.70788	-0.647849	-1.74375	0.0812029	-1.09043	-1.00346
Dhcr24	Vax2	2.82422	0.00473962	2.32426	-0.515773	-1.66982	0.0949544	-1.02249	-1.0033
Slc38a1	Klf3	2.0397	0.0413801	1.38321	-0.291366	-1.87784	0.0604031	-1.21894	-1.00312
Cux1	Thra	2.05891	0.039503	1.40337	-0.306402	-1.86437	0.0622693	-1.20573	-1.003
Sp6	Hoxc6	3.82242	0.000132147	3.87894	-0.618569	-1.64867	0.0992147	-1.00342	-1.0029
Sox7	Zeb1	4.30127	1.69818226026359e-05	4.77002	-0.59344	-1.648	0.0993526	-1.00282	-1.00275
Chst1	Sox6	2.09864	0.0358491	1.44552	-0.505403	-1.83877	0.0659489	-1.18079	-1.00247
Efnb1	Shox2	2.08439	0.0371243	1.43034	-0.652863	-1.8462	0.0648632	-1.188	-1.00183
Ikzf1	Atf4	3.15534	0.00160313	2.79503	-0.156875	-1.6539	0.0981487	-1.00812	-1.00176
Serpina3i	Tcf4	2.49625	0.0125516	1.9013	-0.520569	-1.70457	0.0882755	-1.05416	-1.00122
Ifngr1	Lef1	1.91399	0.055621	1.25476	-0.328431	-1.98903	0.0466981	-1.3307	-1.00121
Nek2	Foxp2	2.08518	0.0370533	1.43117	-0.531096	-1.84461	0.0650943	-1.18646	-1.00115
Pkd1l2	Tcf7l1	3.36341	0.000769865	3.11359	-0.377439	-1.6495	0.0990446	-1.00417	-1.00114
Cldn1	Emx2	3.17317	0.00150785	2.82164	-0.605435	-1.65275	0.0983821	-1.00708	-1.00112
B4galt5	Vdr	1.98	0.0477035	1.32145	-0.482871	-1.92095	0.054738	-1.26171	-1.00074
Kit	Etv6	3.90249	9.52084330668558e-05	4.02132	-0.328127	-1.64602	0.0997587	-1.00105	-1.00068
Sbspon	Tbx18	3.01551	0.00256548	2.59083	-0.308715	-1.65681	0.0975574	-1.01074	-1.00055
Sla	Gata3	1.84948	0.0643885	1.19119	-0.648917	-2.07565	0.0379263	-1.42106	-1.00055
Dock9	Sox21	1.93591	0.0528781	1.27672	-0.400408	-1.96304	0.0496414	-1.30416	-1.00046
Gm33370	Meis3	2.28308	0.0224257	1.64925	-0.572264	-1.75501	0.0792574	-1.10096	-1.00041
Irf8	Ets2	5.41606	6.09255888026388e-08	7.2152	-0.328016	-1.64526	0.0999163	-1.00036	-1.00036
Msx2	Meox2	6.54596	5.91158187880277e-11	10.2283	-0.321366	-1.6451	0.09995	-1.00022	-1.00022
Ppp1r14c	Tcf4	2.62561	0.0086493	2.06302	-0.572106	-1.68441	0.092102	-1.03573	-1.0002
Fabp12	Hand2	2.21695	0.0266265	1.57469	-0.701982	-1.77759	0.0754705	-1.12222	-0.99962
Slc40a1	Hoxd4	3.48466	0.000492764	3.30736	-0.37163	-1.6461	0.0997436	-1.00111	-0.999188
Acsbg1	Hand2	2.22991	0.0257533	1.58917	-0.689345	-1.77175	0.0764356	-1.1167	-0.999044
Cds1	Tcf4	2.71673	0.00659297	2.18092	-0.622148	-1.67331	0.0942662	-1.02564	-0.998969
Flt4	Zfp296	2.35391	0.0185771	1.73102	-0.216799	-1.73199	0.0832752	-1.07948	-0.998676
Cmtm8	Hoxc6	1.89594	0.0579683	1.23681	-0.473564	-2.00457	0.0450087	-1.3467	-0.998405
S1pr1	Rel	3.69376	0.00022096	3.65569	-0.53641	-1.64393	0.100191	-0.99917	-0.998309
Krt80	Hand2	2.56023	0.0104603	1.98046	-0.638752	-1.69068	0.0908982	-1.04144	-0.998233
[truncated: 89,148 more rows]
